# Supplementary material for: A CD8+ NK cell transcriptomic signature associated with clinical outcome in relapsing remitting multiple sclerosis
Source: Nat Commun. 2021 Jan 27;12:635. doi: 10.1038/s41467-020-20594-2 (PMC7840761; doi:10.1038/s41467-020-20594-2)
Supplement: Supplementary file 5 — Supplementary Data 1 [file 41467_2020_20594_MOESM5_ESM.xlsx]

## Sheet: Sheet1
	Supplementary Data1. Association of NK8 'black' module with baseline laboratory data, supporting clinical data and baseline clinical traits (relating to heatmaps shown in SuppFigs 2B, C and D respectively).
		Supp Fig 2B		Supp Fig 2C		Supp Fig 2D
	ordered traits (x-axis of relevant figure)	Laboratory Data	Association with NK8, 'black' modue, adjP	Supporting Clinical Data: outcome traits	Association with NK8, 'black' modue, adjP	CIS clinical traits	Association with NK8, 'black' modue, adjP
	1	urine RBCperHPF	0.298015	Cranial.Nerves_Brainstem.Functional.Sys	0.511905	Cranial.Nerves.Brainstem.Functional.Sys	0.127976
	2	WBCperHPF	1	Cerebellar.Functional.System	0.761961	Cerebellar.Functional.System	0.19049
	3	urineSPECIFICGRAVITY	1	Cognition_Fatigue.Functional.System	1	Cognition.Fatigue.Functional.System	1
	4	urine KETONES	1	Pyramidal.Functional.System	1	Pyramidal.Functional.System	1
	5	HDL	1	Duration.of.CIS	1	Duration.of.CIS	1
	6	GGT	1	Sensory.Functional.System	1	Sensory.Functional.System	1
	7	urine EPITHELIALCELLS	0.624978	Sphincters.Functional.System	1	Sphincters.Functional.System	1
	8	SODIUM	1	Severity.of.Symptoms	1	Severity.of.Symptoms	1
	9	IgM	1	Visual.Functional.System	1	Visual.Functional.System	1
	10	WBC	1	Ethnicity	1	Time.from.CISstart.to.enrolment	1
	11	ALT	1	Primary.Race	1
	12	MAGNESIUM	1	Sex	1
	13	BASOPHILS	1	Dominant.Hand	1
	14	EOSINOPHILS	1	MSFC.Zscore	1
	15	NEUTROPHILS	1	Peg.Score_seconds	1
	16	LYMPHOCYTES	1	Nine.Hole.Peg.Test.Zscore	1
	17	AST	1	PASAT.2.Total.Correct	1
	18	IgG	1	PASAT.2.Test.Zscore	1
	19	Urine pH	1	PASAT.3.Total.Correct	1
	20	HEMATOCRIT	1	PASAT.3.Test.Zscore	1
	21	HEMOGLOBIN	1	Peg.Trial.1.Time_secDom	1
	22	CREATININE	1	Peg.Trial.1.TimesecNondom	1
	23	ALBUMIN	1	Peg.Trial.2.TimesecDom	1
	24	MONOCYTES	1	Peg.Trial.2.TimesecNondom	1
	25	CALCIUM	1	Average.Walk.Trial.Timeseconds	1
	26	Urine LEUKOCYTE_ESTERASE	1	Walk.Test.Zscore	1
	27	hs.CRP	1	Walk.Trial.1.Timeseconds	1
	28	LDH	1	Walk.Trial.2.Timeseconds	1
	29	BUN	1	Visual.Analog.Scorescreening	1
	30	urnie BACTERIA	1	X..Gd..lesionsNumbernewpostBL	1
	31	TRIGLYCERIDES	1	Normalized.Grey.Matter.Volumemm3	1
	32	POTASSIUM	1	Met.Primary.Endpoint.by.MRI.criteria	1
	33	CHOLESTEROL	1	Normalized.Brain.Parenchyma.Vol_mm3	1
	34	LDL	1	Normalized.CSF.Volume_mm3	1
	35	urine CRYSTALS	1	Normalized.Lesion.Volume_mm3	1
	36	urineUROBILINOGEN	1	T1.lesion.load.at.Baseline_ml	1
	37	RBC	1	T2.lesion.load.at.Baseline_ml	1
	38	PLATELET	1	Number_new.T2.lesions_postBL	1
	39	PHOSPHATASE	1	Corticosteroid.Dose	1
	40	CO2	1	Corticosteroid.duration_days	1
	41	ESR	1
	42	IgA	1
	43	TOTALPROTEIN	1
	44	BILIRUBIN	1
	45	CPK	1
	46	PHOSPHORUS	1
	47	GLUCOSE	1
	48	RF	1
	RBC = red blood cells
	HPF = high power field
	HDL = high density lipoprotein
	WBC = white blood cells
	AST = aspartate transaminase
	ALT = alanine transaminase
	LDH = lactate dehydrogenase
	LDL - low density lipoprotein
	ESR = erythrocyte sedimentation rate
	CPK = creatine phosphokinase
	RF = rheumatoid factor
	BUN = blood urea nitrogen
	hsCRP = high sensitivity C-reactive protein
	CIS = clinically isolated syndrome
	Gd = gadolinium
	PASAT = paced auditory serial addition test
	BL = baseline

## Sheet: Sheet2
Derived Clinical
Adverse Events (ADAE1)
Clinically Isolated Syndrome (ADCIS1)
MSFC Score (ADMSFC1)
Avonex Meciation (ADAV1)
Clinical Exacerbations (ADCEXR1)
Concomitant Medications (ADCMED1)
Corticosteroid Use (ADCORT1)
Expanded Disability Status Scale (ADEDSS1)
Laboratory Tests (ADLB1)
Medical History (ADMH1)
MRI Evaluations (ADMRI1)
Protocol Deviations (ADPV1)
Overall Outcome Data (ADSL2)
Participant Characteristics and Demographics (ADSTART0)
Vital Signs (ADVS1)
Visual Analog Scale (ADVSLA1)
Raw Clinical
Demographics (DEM)
Expanded Disability Status Scale (EDSS)
Avonex Medication (AVNX)
Chest X-Ray (CX)
Concomitant Medications (CM)
Adverse Events (AE)
Adverse Events (AEXPMSTR)
Atorvastatin/Placebo Compliance (ATRV)
BECK Depression Inventory (BECK)
Corticosteroid Medication (CCST)
Clinical Exacerbation (CEXR)
Clinically Isolated Syndrome (CIS)
Concomitant Medications (CMEDMSTR)
Inclusion/Exclusion Criteria (CRIT)
CSF Analysis (CSF)
Protocol Deviation (DEV)
Protocol Deviation (DEVX)
Drug Labels (DLBL)
Termination from Protocol (DS)
Atorvastatin/Placebo Discontinuation (DSTX)
Electrocardiogram - 12 Lead (EG)
Serum Protein Electrophoresis (ELTR)
End-of-Study Treatment Assignment Questionnaire (ESTA)
Family History of Autoimmune Disease (FH)
Informed Consent (IC)
Serologies (IDID)
Injection (IMIN)
Immunoglobulins (IMMG)
Investigator Statement (INVS)
Lab Results (LB)
Medical History (MH)
MRI Evaluation (MRI)
MRI_UCSF
Normal Lab Value (NLV)
Physical Exam (PE)
MSFC 9-Hole Peg Test (PEG)
Pregnancy Test (PRGN)
MSFC PASAT 2 Test (PST2)
MSFC PASAT 3 Test (PST3)
Randomization (RAND)
Low-Contrast Sloan Letter Chart Testing - Binocular (SNLN)
Tolerance Assay Studies (TAS)
Treatment Unblinding (UNBL)
Date/Reason for Unscheduled Visit (UVIS)
Visit (VIS)
Vital Signs (VIT)
Visual Analog Scale (VSLA)
MSFC-Timed 25-Foot Walk Test (WLK)
MSFC-Timed 25-Foot Walk Test (WLK)
