# Supplementary material for: A CD8+ NK cell transcriptomic signature associated with clinical outcome in relapsing remitting multiple sclerosis
Source: Nat Commun. 2021 Jan 27;12:635. doi: 10.1038/s41467-020-20594-2 (PMC7840761; doi:10.1038/s41467-020-20594-2)
Supplement: Supplementary file 6 — Supplementary Data 2 [file 41467_2020_20594_MOESM6_ESM.xlsx]

## Sheet: ITN8black.symbols
	Supplementary Data 2. NK enriched 'black' module feature annotation
	probe.id	HGNC_symbol	ENTREZ_id
	8010983	ABR	29
	7932703	ACBD5	91452
	8174474	ACSL4	2182
	7941662	ACTN3	89
	8055992	ACVR1C	130399
	7937150	ADAM8	101
	8069676	ADAMTS1	9510
	8137680	ADAP1	11033
	7914433	ADGRB2	576
	7996081	ADGRG1	9289
	7953021	ADIPOR2	79602
	8109086	ADRB2	154
	8123407	AFDN	4301
	8054254	AFF3	3899
	8049448	AGAP1	116987
	8130628	AGPAT4	56895
	8130641	AGPAT4-IT1	79992
	7897745	AGTRAP	57085
	8159439	AJM1	389813
	8164293	AK1	203
	8174576	AMOT	154796
	8150439	ANK1	286
	8006063	ANKRD13B	124930
	7922121	ANKRD36BP1	84832
	7945394	ANO9	338440
	8042468	ANXA4	307
	7984124	APH1B	83464
	8065433	APMAP	57136
	8180374	APOBEC3F	200316
	8073096	APOBEC3H	164668
	8160670	AQP3	360
	8097717	ARHGAP10	79658
	7982358	ARHGAP11A	9824
	7944560	ARHGEF12	23365
	8106210	ARHGEF28	64283
	7945730	ASCL2	430
	7974270	ATL1	51062
	8037079	ATP1A3	478
	8083136	ATP1B3	483
	7908940	ATP2B4	493
	7979698	ATP6V1D	51382
	7952884	B3GAT1	27087
	7937341	B4GALNT4	338707
	7900931	B4GALT2	8704
	8066939	B4GALT5	9334
	8023646	BCL2	596
	8174239	BEX2	84707
	8169028	BEX3	27018
	8169009	BEX4	56271
	8065124	BFSP1	631
	8145055	BMP1	649
	8136341	BPGM	669
	7958253	C12orf75	387882
	7908161	C1orf21	81563
	8065630	C20orf203	284805
	8099193	C4orf50	389197
	7971590	CAB39L	81617
	8073152	CACNA1I	8911
	8087691	CACNA2D2	9254
	7955142	CACNB3	784
	7913237	CAMK2N1	55450
	8107307	CAMK4	814
	7991877	CAPN15	6650
	7912316	CASZ1	54897
	7912343	CASZ1	54897
	7912347	CASZ1	54897
	8113602	CCDC112	153733
	7976412	CCDC197	256369
	8006602	CCL4	6351
	8023757	CD226	10666
	7921677	CD244	51744
	8047677	CD28	940
	8033554	CD320	51293
	7909332	CD55	1604
	8156026	CEP78	84131
	8158250	CERCAM	51148
	8146579	CHD7	55636
	8011734	CHRNE	1145
	8131135	CHST12	55501
	7949754	CLCF1	23529
	8038804	CLDND2	125875
	7961083	CLEC2B	9976
	8165334	CLIC3	9022
	7953626	CLSTN3	9746
	7966089	CMKLR1	1240
	7922807	COLGALT2	23127
	8016390	COPZ2	51226
	8003171	COTL1	23406
	7909371	CR1	1378
	7909390	CR1L	1379
	7909350	CR2	1380
	7921099	CRABP2	1382
	8071989	CRYBB3	1417
	8061416	CST7	8530
	8063078	CTSA	5476
	7950906	CTSC	1075
	8058905	CXCR1	3577
	8048227	CXCR2	3579
	7944335	CXCR5	643
	8140864	CYP51A1	1595
	7989596	DAPK2	23604
	8044804	DBI	1622
	7979473	DHRS7	51635
	8015511	DHX58	79132
	7934615	DLG5	9231
	8130939	DLL1	28514
	8037657	DMPK	1760
	7932512	DNAJC1	64215
	8126524	DNPH1	10591
	8010901	DOC2B	8447
	8145365	DOCK5	80005
	8149638	DOK2	9046
	8056222	DPP4	1803
	8138977	DPY19L1	23333
	7897737	DRAXIN	374946
	8061114	DSTN	11034
	7953518	DSTNP2	171220
	7961371	DUSP16	80824
	8167305	EBP	10682
	7898161	EFHD2	79180
	8113433	EFNA5	1946
	8120061	ENPP4	22875
	8113512	EPB41L4A	64097
	7902957	EPHX4	253152
	8006906	ERBB2	2064
	7912157	ERRFI1	54206
	8106393	F2R	2149
	7948612	FADS1	3992
	7940565	FADS2	9415
	7948630	FADS3	3995
	8143564	FAM131B	9715
	7907430	FASLG	356
	8165319	FBXW5	54461
	7921868	FCGR3A	2214
	7906475	FCRL6	343413
	8099471	FGFBP2	83888
	8083901	FNDC3B	64778
	8169235	FRMPD3	84443
	7928395	FUT11	170384
	8176163	GAB3	139716
	7950501	GDPD5	81544
	7917697	GFI1	2672
	8123976	GFOD1	54438
	8091120	GK5	256356
	7945321	GLB1L2	89944
	8020164	GNAL	2774
	7995739	GNAO1	2775
	8161906	GNAQ	2776
	8180344	GNAQ	2776
	8043236	GNLY	10578
	8091954	GOLIM4	27333
	8162117	GOLM1	51280
	7910680	GPR137B	7107
	8132347	GPR141	353345
	8081214	GPR15	2838
	7912004	GPR153	387509
	7972548	GPR18	2841
	8080958	GPR27	2850
	8073890	GRAMD4	23151
	8140468	GSAP	54103
	7962349	GXYLT1	283464
	7978366	GZMB	3002
	7978360	GZMH	2999
	7991224	HAPLN3	145864
	7991070	HDGFL3	50810
	8071084	HDHD5-AS1	100130717
	8014298	HEATR9	256957
	8090193	HEG1	57493
	7956894	HELB	92797
	8074432	HIRA	7290
	7915392	HIVEP3	59269
	8178220	HLA-DPB1	3115
	8100507	HOPX	84525
	7898677	HS6ST1	9394
	8055130	HS6ST1	9394
	7964787	IFNG	3458
	7913776	IFNLR1	163702
	8123181	IGF2R	3482
	7956251	IL23A	51561
	7992828	IL32	9235
	8085062	IL5RA	3568
	8104901	IL7R	3575
	8172858	IQSEC2	23096
	8116559	IRF4	3662
	7995096	ITGAM	3684
	7932966	ITGB1	3688
	8048995	ITM2C	81618
	7993622	ITPRIPL2	162073
	8099200	JAKMIP1	152789
	8114938	JAKMIP2	9832
	7952022	JAML	120425
	8138789	JAZF1	221895
	7970844	KATNAL1	84056
	8071981	KIAA1671	85379
	8009602	KIF19	124602
	7962274	KIF21A	55605
	8031200	KIR3DX1	90011
	8167912	KLF8	11279
	7961198	KLRA1P	10748
	7953949	KLRD1	3824
	7937696	KRTAP5-AS1	338651
	7953418	LAG3	3902
	8031196	LAIR2	3904
	8147503	LAPTM4B	55353
	7901675	LEXM	163747
	8072876	LGALS1	3956
	7908816	LGR6	59352
	8031223	LILRB1	10859
	8009844	LLGL2	3993
	8146559	LOC100505501	100505501
	8049957	LOC285097	285097
	8126244	LRFN2	57497
	8124950	LTB	4050
	8178512	LTB	4050
	8179768	LTB	4050
	8028872	LTBP4	8425
	8099107	LYAR	55646
	8002969	MAF	4094
	7900183	MANEAL	149175
	8068083	MAP3K7CL	56911
	8029642	MARK4	57787
	8032682	MATK	4145
	8092765	MB21D2	151963
	8023889	MBP	4155
	7986293	MCTP2	55784
	7939665	MDK	4192
	7950864	ME3	10873
	8024228	MIDN	90007
	8076894	MLC1	23209
	8151334	MSC	9242
	8152764	MTSS1	9788
	8157905	MVB12B	89853
	8018786	MXRA7	439921
	8180377	MXRA7	439921
	8180378	MXRA7	439921
	8180379	MXRA7	439921
	8151101	MYBL1	4603
	8009875	MYO15B	80022
	8009913	MYO15B	80022
	8139433	MYO1G	64005
	8046238	MYO3B	140469
	8120783	MYO6	4646
	8165077	NACC2	138151
	8065372	NAPB	63908
	8079462	NBEAL2	23218
	8152119	NCALD	83988
	7943892	NCAM1	4684
	8057517	NCKAP1	10787
	8031387	NCR1	9437
	8158627	NCS1	23413
	8123936	NEDD9	4739
	8038809	NKG7	4818
	8132349	NME8	51314
	8059720	NMUR1	10316
	8158890	NTNG2	84628
	7966026	NUAK1	9891
	8149979	NUGGC	389643
	7967117	OASL	8638
	7952382	OR6T1	219874
	7945831	OSBPL5	114879
	7913883	PAFAH2	5051
	8098263	PALLD	23022
	8082086	PARP15	165631
	7901804	PATJ	10207
	7988327	PATL2	197135
	8087806	PCBP4	57060
	8114767	PCDH1	5097
	8093398	PCGF3	10336
	7951351	PDGFD	80310
	8115099	PDGFRB	5159
	8175860	PDZD4	57595
	8032473	PEAK3	374872
	8017599	PECAM1	5175
	8132045	PLEKHA8	84725
	7975095	PLEKHG3	26030
	7897803	PLOD1	5351
	8066619	PLTP	5360
	7901535	PODN	127435
	7934133	PPA1	5464
	8083749	PPM1L	151742
	8114900	PPP2R2B	5521
	7934161	PRF1	5551
	8088813	PROK2	60675
	7939383	PRR5L	79899
	7942957	PRSS23	11098
	8023043	PSTPIP2	9050
	8162533	PTCH1	5727
	7953409	PTMS	5763
	8133788	PTPN12	5782
	7923406	PTPN7	5778
	8019988	PTPRM	5797
	7967002	PXN	5829
	7967021	PXN	5829
	7906386	PYHIN1	149628
	8052994	RAB11FIP5	26056
	7950899	RAB38	23682
	7907657	RALGPS2	55103
	8003773	RAP1GAP2	23108
	7969693	RAP2A	5911
	7933149	RASGEF1A	221002
	8087640	RASSF1	11186
	8126760	RCAN2	10231
	8012598	RCVRN	5957
	8146921	RDH10	157506
	7951554	RDX	5962
	8009277	RGS9	8787
	8018731	RHBDF2	79651
	8106986	RHOBTB3	22836
	7918593	RHOC	389
	8104492	ROPN1L	83853
	8155864	RORB	6096
	8092654	RPL39L	116832
	7941039	RPS6KA4	8986
	7920271	S100A4	6275
	8034043	S1PR5	53637
	8098342	SAP30	8819
	8058091	SATB2	23314
	7994345	SBK1	388228
	8101366	SCD5	79966
	7955502	SCN8A	6334
	7955533	SCN8A	6334
	7901513	SCP2	6342
	8036908	SERTAD3	29946
	7899436	SESN2	83667
	8021047	SETBP1	26040
	8109490	SGCD	6444
	8071953	SGSM1	129049
	7921144	SH2D2A	9047
	8085556	SH3BP5	9467
	8108912	SH3RF2	153769
	8030796	SIGLEC17P	284367
	7962146	SINHCAF	58516
	8021081	SLC14A1	6563
	7967624	SLC15A4	121260
	7916248	SLC1A7	6512
	8158009	SLC2A8	29988
	8095585	SLC4A4	8671
	8091260	SLC9A9	285195
	8113369	SLCO4C1	353189
	8023220	SMAD7	4092
	8002249	SMPD3	55512
	8107632	SNX24	28966
	7955702	SOAT2	8435
	7908993	SOX13	9580
	8005661	SPECC1	92521
	8098870	SPON2	10417
	7897449	SPSB1	80176
	8064375	SRXN1	140809
	7916403	SSBP3	23648
	7917255	SSX2IP	117178
	8180339	ST6GALNAC6	30815
	7932407	ST8SIA6	338596
	7983145	STARD9	57519
	8163896	STOM	2040
	8164013	STRBP	55342
	8163383	SUSD1	64420
	8130211	SYNE1	23345
	8073104	SYNGR1	9145
	7906061	SYT11	23208
	8123080	SYTL3	94120
	8040173	TAF1B	9014
	8180366	TARP	445347
	8180367	TARP	445347
	8136645	TAS2R4	50832
	8094476	TBC1D19	55296
	8008016	TBKBP1	9755
	8008029	TBX21	30009
	7966749	TESC	54997
	8155062	TESK1	7016
	8054872	TFCP2L1	29842
	8091103	TFDP2	7029
	8141560	TFR2	7036
	7917649	TGFBR3	7049
	8155707	TJP2	9414
	8098611	TLR3	7098
	7965510	TMCC3	57458
	8123062	TMEM181	57583
	8076046	TMEM184B	25829
	8174767	TMEM255A	55026
	7979524	TMEM30B	161291
	7945169	TMEM45B	120224
	7975932	TMEM63C	57156
	8163629	TNFSF8	944
	8150962	TOX	9760
	7947570	TP53I11	9537
	8075106	TPST2	8459
	8081537	TRAT1	50852
	8091757	TRIM59	286827
	8035896	TSHZ3	57616
	7939559	TSPAN18	90139
	7918857	TSPAN2	10100
	8158094	TTC16	158248
	8073842	TTC38	55020
	7944722	UBASH3B	84959
	7898623	UBXN10	127733
	7906995	UCK2	7371
	7951752	USP28	57646
	7904211	VANGL1	81839
	7918157	VAV3	10451
	7928444	VCL	7414
	8003484	VPS9D1	9605
	8169263	VSIG1	340547
	7938348	WEE1	7465
	7938366	WEE1	7465
	8017850	WIPI1	55062
	7962918	WNT10B	7480
	8169836	XPNPEP2	7512
	8074780	YPEL1	29799
	8067221	ZBP1	81030
	8083090	ZBTB38	253461
	8083092	ZBTB38	253461
	7952739	ZBTB44	29068
	7905854	ZBTB7B	51043
	8175023	ZDHHC9	51114
	8055624	ZEB2	9839
	8055639	ZEB2	9839
	7997257	ZFP1	162239
	8031659	ZFP28	140612
	8170644	ZFP92	139735
	8099008	ZFYVE28	57732
	7901426	ZFYVE9	9372
	8031768	ZIK1	284307
	8133049	ZNF107	51427
	8039674	ZNF154	7710
	8039706	ZNF256	10172
	7927747	ZNF365	22891
	8033780	ZNF426	79088
	8025958	ZNF440	126070
	7927173	ZNF485	220992
	8079224	ZNF502	91392
	8023882	ZNF516	9658
	8031821	ZNF586	54807
	8157362	ZNF618	114991
	8157381	ZNF618	114991
	8039680	ZNF671	79891
	8039070	ZNF677	342926
	7913965	ZNF683	257101
	8025968	ZNF69	7620
	8039645	ZNF772	400720
	8031815	ZNF776	284309
	8030997	ZNF813	126017
	8039692	ZNF814	730051
	8039730	ZSCAN18	65982
