# Supplementary material for: A CD8+ NK cell transcriptomic signature associated with clinical outcome in relapsing remitting multiple sclerosis
Source: Nat Commun. 2021 Jan 27;12:635. doi: 10.1038/s41467-020-20594-2 (PMC7840761; doi:10.1038/s41467-020-20594-2)
Supplement: Supplementary file 7 — Supplementary Data 3 [file 41467_2020_20594_MOESM7_ESM.xlsx]

## Sheet: Sheet1
	Supplementary Data 3. Genes differentially expressed by NK8+ and NK8- subsets
	SYMBOL	EntrezID	direction	logFC	logCPM	LR	PValue	FDR
	CD8A	925	NK8posUp	5.23478	8.34985	229.544	7.49513e-52	1.26922e-47
	CLEC10A	10462	NK8negUP	-4.12824	3.14211	136.615	1.46371e-31	1.23932e-27
	FCER1A	2205	NK8negUP	-4.0063	3.23039	133.299	7.77642e-31	4.38953e-27
	FLT3	2322	NK8negUP	-4.82399	2.2788	130.343	3.44832e-30	1.45985e-26
	SH3BP4	23677	NK8negUP	-6.23426	2.8015	121.854	2.48443e-28	8.41426e-25
	CYP2S1	29785	NK8negUP	-3.68981	2.75635	111.693	4.17245e-26	1.1776e-22
	HLA-DQA1	3117	NK8negUP	-3.23268	4.55668	109.368	1.34774e-25	3.26037e-22
	HLA-DRA	3122	NK8negUP	-3.0239	7.05972	107.24	3.94469e-25	8.34993e-22
	HLA-DRB5	3127	NK8negUP	-2.99331	6.71549	104.834	1.32803e-24	2.49876e-21
	CD1C	911	NK8negUP	-3.78965	2.29699	103.121	3.15295e-24	5.3392e-21
	NAPSB	256236	NK8negUP	-3.76558	2.53689	102.482	4.3541e-24	6.70294e-21
	CST3	1471	NK8negUP	-2.8902	6.11042	97.4007	5.66264e-23	7.99093e-20
	PLD4	122618	NK8negUP	-4.25543	1.84549	95.1522	1.76298e-22	2.29648e-19
	SLC4A3	6508	NK8negUP	-5.03103	1.37276	91.7122	1.00247e-21	1.21256e-18
	WDFY4	57705	NK8negUP	-2.90249	4.63563	91.5539	1.08593e-21	1.22594e-18
	IL13RA1	3597	NK8negUP	-2.99602	3.46259	87.8891	6.92276e-21	7.32688e-18
	CPVL	54504	NK8negUP	-2.72441	5.02053	84.8231	3.26296e-20	3.25029e-17
	RTN1	6252	NK8negUP	-3.10404	2.85804	84.4223	3.99625e-20	3.75958e-17
	HLA-DQB1	3119	NK8negUP	-2.62254	6.77654	82.9322	8.49184e-20	7.56847e-17
	HLA-DRB1	3123	NK8negUP	-2.58309	6.60193	80.6103	2.74928e-19	2.32781e-16
	ALCAM	214	NK8negUP	-2.98274	3.57934	80.2138	3.36018e-19	2.70959e-16
	CTSH	1512	NK8negUP	-2.65196	4.90039	78.629	7.49404e-19	5.76837e-16
	LILRB4	11006	NK8negUP	-2.89976	2.95781	76.1269	2.66015e-18	1.95856e-15
	CD8B	926	NK8posUp	3.20487	6.53737	75.7403	3.23531e-18	2.28278e-15
	ALDH2	217	NK8negUP	-2.73054	3.59074	75.1838	4.28868e-18	2.79626e-15
	THBD	7056	NK8negUP	-4.68265	1.0321	75.1817	4.2933e-18	2.79626e-15
	CD86	942	NK8negUP	-2.68628	3.71763	75.0538	4.58071e-18	2.87295e-15
	KCTD12	115207	NK8negUP	-2.54055	5.10159	74.7661	5.29924e-18	3.2049e-15
	CSF2RA	1438	NK8negUP	-2.93965	2.74301	74.3357	6.58994e-18	3.75481e-15
	VEGFA	7422	NK8negUP	-2.6479	3.87237	74.3173	6.65197e-18	3.75481e-15
	ST14	6768	NK8negUP	-3.22819	2.28949	74.2454	6.89856e-18	3.76839e-15
	CBFA2T3	863	NK8negUP	-3.01402	2.69672	73.6819	9.17745e-18	4.85659e-15
	SULF2	55959	NK8negUP	-2.46177	5.50092	71.8985	2.26555e-17	1.16257e-14
	CD33	945	NK8negUP	-2.70288	3.36093	71.5134	2.75386e-17	1.37158e-14
	LYZ	4069	NK8negUP	-2.38154	9.50053	71.319	3.03889e-17	1.42959e-14
	CFP	5199	NK8negUP	-2.53019	4.31941	71.3189	3.03917e-17	1.42959e-14
	ENHO	375704	NK8negUP	-6.84793	0.426474	71.1421	3.32399e-17	1.52131e-14
	BASP1	10409	NK8negUP	-2.88274	2.60444	70.8997	3.75859e-17	1.67494e-14
	TGFBI	7045	NK8negUP	-2.43026	5.46783	70.2944	5.10812e-17	2.21797e-14
	GNA15	2769	NK8negUP	-3.03958	2.81405	69.504	7.62611e-17	3.22852e-14
	SCN9A	6335	NK8negUP	-5.12597	1.87606	69.4321	7.90918e-17	3.26668e-14
	PADI2	11240	NK8negUP	-2.75707	2.73583	69.1213	9.25897e-17	3.73313e-14
	LPCAT2	54947	NK8negUP	-2.99421	2.23468	68.9271	1.0217e-16	4.02361e-14
	LMO2	4005	NK8negUP	-2.81958	2.64978	68.8144	1.08179e-16	4.1634e-14
	SPI1	6688	NK8negUP	-2.37141	5.88345	68.2552	1.43649e-16	5.40566e-14
	KLF4	9314	NK8negUP	-2.41025	5.06952	68.1147	1.54256e-16	5.67864e-14
	KCNC3	3748	NK8negUP	-3.2146	1.77925	67.1999	2.45321e-16	8.83887e-14
	TNFAIP2	7127	NK8negUP	-2.36449	5.48507	66.9011	2.85475e-16	1.00713e-13
	HBEGF	1839	NK8negUP	-2.48671	3.87501	66.6034	3.32006e-16	1.14739e-13
	MARVELD1	83742	NK8negUP	-3.25569	1.8072	66.1668	4.14329e-16	1.39707e-13
	STAB1	23166	NK8negUP	-2.47911	3.85523	66.1365	4.20755e-16	1.39707e-13
	COTL1	23406	NK8negUP	-2.29503	8.2227	65.7116	5.21972e-16	1.69982e-13
	CD36	948	NK8negUP	-2.3815	4.71444	65.5619	5.63176e-16	1.7994e-13
	CD163	9332	NK8negUP	-2.42571	4.07126	65.3135	6.38807e-16	2.00325e-13
	SLC8A1	6546	NK8negUP	-2.4769	3.64731	65.0891	7.15875e-16	2.20411e-13
	VCAN	1462	NK8negUP	-2.26698	8.58615	64.9888	7.53257e-16	2.2778e-13
	MRC1	4360	NK8negUP	-4.40399	0.782035	64.5079	9.61479e-16	2.85644e-13
	B3GNT5	84002	NK8negUP	-3.10872	1.92486	64.1066	1.17867e-15	3.407e-13
	RAB31	11031	NK8negUP	-2.42766	4.0501	64.0887	1.18942e-15	3.407e-13
	SIGLEC6	946	NK8negUP	-4.97341	1.12574	64.0595	1.20716e-15	3.407e-13
	SEMA4A	64218	NK8negUP	-2.52582	3.44018	63.4351	1.65739e-15	4.60102e-13
	SEZ6L	23544	NK8negUP	-3.6558	1.0817	63.3017	1.77354e-15	4.79071e-13
	IFI30	10437	NK8negUP	-2.25016	6.91815	63.292	1.7823e-15	4.79071e-13
	IL6R	3570	NK8negUP	-2.53713	4.21206	63.0877	1.97708e-15	5.23122e-13
	SHTN1	57698	NK8negUP	-2.4101	3.8601	62.7974	2.29103e-15	5.96867e-13
	CIITA	4261	NK8negUP	-2.32801	5.20644	62.6929	2.4158e-15	6.19836e-13
	MS4A6A	64231	NK8negUP	-2.38014	3.88787	61.5091	4.40709e-15	1.11387e-12
	CLIC2	1193	NK8negUP	-3.19781	1.69452	61.4221	4.6062e-15	1.14708e-12
	HLA-DPA1	3113	NK8negUP	-2.20915	7.21117	61.2308	5.07607e-15	1.24577e-12
	TRD-GTC1-1	100189207	NK8negUP	-3.89684	0.879977	61.1176	5.37648e-15	1.30065e-12
	CD4	920	NK8negUP	-2.27185	4.90841	60.8129	6.27662e-15	1.48078e-12
	PADI4	23569	NK8negUP	-2.67484	2.61053	60.8068	6.29597e-15	1.48078e-12
	ZNF385A	25946	NK8negUP	-2.317	4.24205	60.71	6.61336e-15	1.53412e-12
	CSF3R	1441	NK8negUP	-2.24568	5.08083	60.2416	8.39016e-15	1.91999e-12
	CLEC12A	160364	NK8negUP	-2.35763	3.89697	59.8313	1.03347e-14	2.33343e-12
	LRRK1	79705	NK8negUP	-2.58182	2.74127	59.7164	1.09559e-14	2.44116e-12
	HLA-DMB	3109	NK8negUP	-2.26103	4.82933	59.2644	1.37847e-14	2.96305e-12
	CAPG	822	NK8negUP	-2.45265	4.2328	59.2643	1.37857e-14	2.96305e-12
	PLXNB2	23654	NK8negUP	-2.20695	5.60162	59.2589	1.38231e-14	2.96305e-12
	AMICA1	120425	NK8negUP	-2.24228	5.60543	58.9227	1.6399e-14	3.47126e-12
	CACNA2D3	55799	NK8negUP	-4.08105	0.7142	58.8647	1.68898e-14	3.53101e-12
	HLA-DMA	3108	NK8negUP	-2.25432	4.99272	58.741	1.79854e-14	3.7142e-12
	FCGRT	2217	NK8negUP	-2.28321	4.32551	58.2285	2.33371e-14	4.73637e-12
	PHLDA2	7262	NK8negUP	-4.26135	1.04376	58.2153	2.34944e-14	4.73637e-12
	SIRPA	140885	NK8negUP	-2.29436	3.91553	57.9858	2.64022e-14	5.25995e-12
	SIGLEC1	6614	NK8negUP	-3.76752	1.11131	57.3392	3.66777e-14	7.22209e-12
	TRM-CAT1-1	100189201	NK8negUP	-3.13963	1.31391	57.024	4.30518e-14	8.37977e-12
	KCNQ1	3784	NK8negUP	-2.47453	3.44608	56.9436	4.48482e-14	8.63023e-12
	JDP2	122953	NK8negUP	-2.32907	3.51876	56.803	4.81739e-14	9.16604e-12
	FAM20C	56975	NK8negUP	-2.60276	2.38162	56.7252	5.01165e-14	9.42969e-12
	TYMP	1890	NK8negUP	-2.20523	4.71633	56.686	5.11269e-14	9.5141e-12
	HLA-DOA	3111	NK8negUP	-2.47183	3.48355	56.5938	5.35792e-14	9.86206e-12
	CCR2	729230	NK8negUP	-3.04671	2.50932	56.5695	5.42474e-14	9.8777e-12
	EPB41L3	23136	NK8negUP	-2.29823	3.60275	56.3644	6.02095e-14	1.08467e-11
	S100A9	6280	NK8negUP	-2.09836	7.6125	56.0638	7.01565e-14	1.25056e-11
	MPEG1	219972	NK8negUP	-2.11534	6.19032	55.86	7.78181e-14	1.37268e-11
	NME2	4831	NK8negUP	-3.17386	2.47717	55.3099	1.02948e-13	1.79186e-11
	TRU-TCA1-1	7234	NK8negUP	-2.34732	3.04493	55.2957	1.03698e-13	1.79186e-11
	CPED1	79974	NK8negUP	-2.6404	2.10446	55.1586	1.11184e-13	1.90181e-11
	RIN2	54453	NK8negUP	-2.47333	2.59501	54.9736	1.22158e-13	2.06862e-11
	F13A1	2162	NK8negUP	-2.20545	3.89257	54.5585	1.50888e-13	2.52983e-11
	HK2	3099	NK8negUP	-2.29155	3.64923	54.4946	1.55872e-13	2.57226e-11
	CD1D	912	NK8negUP	-2.56124	2.20579	54.4873	1.56456e-13	2.57226e-11
	LGALS2	3957	NK8negUP	-2.76369	1.68286	54.3976	1.63765e-13	2.66653e-11
	SLC24A4	123041	NK8negUP	-2.41061	2.85387	54.0004	2.00453e-13	3.23282e-11
	PLBD1	79887	NK8negUP	-2.16267	4.35176	53.8807	2.13042e-13	3.40345e-11
	BCL11A	53335	NK8negUP	-2.59071	2.44302	53.8565	2.15679e-13	3.41336e-11
	RBM47	54502	NK8negUP	-2.34959	3.06745	53.483	2.60836e-13	4.08981e-11
	RAB32	10981	NK8negUP	-2.61119	2.22516	52.8036	3.68621e-13	5.72682e-11
	LILRA2	11027	NK8negUP	-2.3677	2.76935	52.5431	4.209e-13	6.47957e-11
	NEGR1	257194	NK8negUP	-3.20467	1.30942	52.4505	4.41235e-13	6.73142e-11
	LRP1	4035	NK8negUP	-2.03914	6.57999	52.4234	4.47367e-13	6.76403e-11
	LOC105371478	105371478	NK8negUP	-3.10878	1.71674	52.3977	4.53255e-13	6.7924e-11
	ASGR2	433	NK8negUP	-2.59041	2.12842	52.219	4.96425e-13	7.37408e-11
	RNASE6	6039	NK8negUP	-2.39146	2.57494	51.9267	5.76113e-13	8.48339e-11
	TNS3	64759	NK8negUP	-2.3531	2.80146	51.8769	5.90916e-13	8.62636e-11
	CSTA	1475	NK8negUP	-2.27484	2.98826	51.7275	6.3765e-13	9.22902e-11
	VDR	7421	NK8negUP	-2.79116	1.73886	51.5101	7.12308e-13	1.02222e-10
	AIF1	199	NK8negUP	-2.04804	5.4554	51.1589	8.51845e-13	1.2122e-10
	ANPEP	290	NK8negUP	-2.10511	4.26565	50.6648	1.09566e-12	1.54616e-10
	MAFB	9935	NK8negUP	-2.08758	4.35499	50.5671	1.15162e-12	1.61169e-10
	KCNE3	10008	NK8negUP	-2.53913	1.95586	50.4896	1.19796e-12	1.66281e-10
	FGD2	221472	NK8negUP	-2.12979	3.8744	50.0029	1.53518e-12	2.11355e-10
	HLA-DRB6	3128	NK8negUP	-2.90925	1.54974	49.905	1.61371e-12	2.20375e-10
	FCN1	2219	NK8negUP	-1.9758	7.08954	49.8872	1.62841e-12	2.20421e-10
	PLAUR	5329	NK8negUP	-2.09257	4.21857	49.8732	1.64008e-12	2.20421e-10
	NFAM1	150372	NK8negUP	-2.19462	3.30477	49.8129	1.69125e-12	2.25509e-10
	CDKN1A	1026	NK8negUP	-2.14731	3.90252	49.754	1.74279e-12	2.30566e-10
	HLA-DQA2	3118	NK8negUP	-3.89614	0.810515	49.65	1.83771e-12	2.41239e-10
	TIMP2	7077	NK8negUP	-2.12535	4.19707	49.3364	2.15624e-12	2.80875e-10
	HK3	3101	NK8negUP	-2.17745	3.34704	49.3081	2.18754e-12	2.82777e-10
	TMEM176A	55365	NK8negUP	-2.47429	2.04763	49.1271	2.39901e-12	3.07763e-10
	NCF4	4689	NK8negUP	-2.37115	2.80524	48.8594	2.74982e-12	3.50116e-10
	MNDA	4332	NK8negUP	-1.99947	4.79376	48.2711	3.71174e-12	4.6676e-10
	IFNGR2	3460	NK8negUP	-2.17301	3.42638	48.2662	3.72107e-12	4.6676e-10
	PTGFRN	5738	NK8negUP	-3.65266	1.02509	48.2193	3.81126e-12	4.74557e-10
	WDFY3	23001	NK8negUP	-2.14199	3.42853	48.0156	4.22844e-12	5.2266e-10
	MEFV	4210	NK8negUP	-2.07965	3.70047	47.6379	5.12674e-12	6.29102e-10
	GPX1	2876	NK8negUP	-1.99215	4.85156	47.3009	6.08842e-12	7.41736e-10
	ADGRG6	57211	NK8negUP	-4.51735	0.453002	47.2069	6.38747e-12	7.7261e-10
	ADGRD1	283383	NK8negUP	-3.74327	0.88276	47.1574	6.55077e-12	7.86742e-10
	EMILIN2	84034	NK8negUP	-1.96497	5.11124	47.1227	6.66786e-12	7.906e-10
	CD14	929	NK8negUP	-1.99972	4.45257	47.1202	6.67626e-12	7.906e-10
	SGK1	6446	NK8negUP	-2.00593	4.77049	47.1014	6.74067e-12	7.92685e-10
	PID1	55022	NK8negUP	-2.35351	2.19566	47.0339	6.97702e-12	8.14819e-10
	PRAM1	84106	NK8negUP	-2.01876	4.47935	46.8913	7.5034e-12	8.70292e-10
	CXCL16	58191	NK8negUP	-2.25845	2.97184	46.8312	7.73703e-12	8.91285e-10
	SLC9A7P1	121456	NK8negUP	-3.05706	0.971413	46.7977	7.87064e-12	9.0055e-10
	MILR1	284021	NK8negUP	-2.59365	1.64798	46.728	8.15555e-12	9.26887e-10
	PYGL	5836	NK8negUP	-2.10599	3.25497	46.7051	8.25124e-12	9.3151e-10
	LRRK2	120892	NK8negUP	-2.0362	4.04951	46.5436	8.96013e-12	1.00484e-09
	FAM129B	64855	NK8negUP	-2.31218	2.89823	46.4929	9.19532e-12	1.02443e-09
	NLRP3	114548	NK8negUP	-2.01162	4.31986	46.4037	9.62323e-12	1.0651e-09
	CREB5	9586	NK8negUP	-2.13918	2.96576	46.2239	1.0548e-11	1.15987e-09
	NID1	4811	NK8negUP	-2.36202	2.1797	46.1958	1.07008e-11	1.16908e-09
	RNASE2	6036	NK8negUP	-2.34558	2.13222	46.0047	1.17969e-11	1.28057e-09
	CYFIP1	23191	NK8negUP	-2.09722	3.99978	45.9303	1.22536e-11	1.32167e-09
	LST1	7940	NK8negUP	-1.9718	4.88758	45.8797	1.25741e-11	1.34766e-09
	CD68	968	NK8negUP	-1.90617	5.99851	45.7617	1.33552e-11	1.42237e-09
	CD300E	342510	NK8negUP	-1.92364	5.34825	45.6837	1.38974e-11	1.47086e-09
	SPINT2	10653	NK8negUP	-2.41734	2.81509	45.625	1.43203e-11	1.50621e-09
	YBX3	8531	NK8negUP	-2.01205	5.61274	45.5654	1.47628e-11	1.54317e-09
	CD74	972	NK8negUP	-1.86668	10.171	45.4816	1.54078e-11	1.60071e-09
	ACPP	55	NK8negUP	-2.23268	2.53859	45.3169	1.67596e-11	1.73053e-09
	IRAK3	11213	NK8negUP	-2.01948	4.24386	44.8206	2.15938e-11	2.21618e-09
	HCK	3055	NK8negUP	-1.94417	4.46048	44.7868	2.19697e-11	2.24117e-09
	TNFRSF21	27242	NK8negUP	-3.85925	0.646251	44.6535	2.35177e-11	2.38472e-09
	S100A8	6279	NK8negUP	-1.86674	6.57281	44.524	2.51258e-11	2.53262e-09
	EREG	2069	NK8negUP	-2.60085	1.55279	44.4297	2.63661e-11	2.64191e-09
	CYBB	1536	NK8negUP	-1.87258	6.07154	44.2903	2.83109e-11	2.8201e-09
	CD300LF	146722	NK8negUP	-2.19963	2.50171	44.2083	2.95233e-11	2.92367e-09
	KCNK6	9424	NK8negUP	-2.44596	2.22653	44.1955	2.97165e-11	2.92569e-09
	ARHGEF10L	55160	NK8negUP	-2.36229	1.90791	44.0514	3.19861e-11	3.13094e-09
	COL9A2	1298	NK8negUP	-2.38122	4.00795	44.0247	3.24254e-11	3.1557e-09
	LY86	9450	NK8negUP	-2.16886	2.54953	43.7481	3.73485e-11	3.61405e-09
	GPAT3	84803	NK8negUP	-2.5546	1.89774	43.6464	3.934e-11	3.78513e-09
	ARPIN	348110	NK8negUP	-2.63176	1.33892	43.2776	4.74991e-11	4.54435e-09
	HRH2	3274	NK8negUP	-2.16328	2.9424	43.2506	4.8159e-11	4.5816e-09
	ADM	133	NK8negUP	-2.11622	2.67447	42.9726	5.5511e-11	5.25153e-09
	MYCL	4610	NK8negUP	-2.65342	1.40677	42.9451	5.62969e-11	5.29629e-09
	TREM1	54210	NK8negUP	-2.01557	3.29907	42.5817	6.77909e-11	6.34238e-09
	SMOX	54498	NK8negUP	-3.06569	0.869807	42.4483	7.25761e-11	6.75276e-09
	HNMT	3176	NK8negUP	-2.39208	1.81942	42.273	7.93802e-11	7.34548e-09
	DCANP1	140947	NK8negUP	-5.88268	0.0323459	42.2093	8.20098e-11	7.54758e-09
	STARD8	9754	NK8negUP	-2.62816	1.23388	42.1653	8.38758e-11	7.67759e-09
	QPCT	25797	NK8negUP	-2.40492	1.66947	42.0385	8.94938e-11	8.14779e-09
	GRN	2896	NK8negUP	-1.82599	5.6919	41.9095	9.55966e-11	8.65686e-09
	PHACTR1	221692	NK8negUP	-2.09934	2.88213	41.8748	9.73079e-11	8.76496e-09
	BTK	695	NK8negUP	-2.00111	3.14098	41.8056	1.00816e-10	9.03293e-09
	MARCO	8685	NK8negUP	-2.51966	1.5249	41.6461	1.09385e-10	9.74909e-09
	MARCKS	4082	NK8negUP	-2.03473	3.01003	41.381	1.25271e-10	1.11065e-08
	S1PR3	1903	NK8negUP	-2.77815	1.00346	41.3318	1.28462e-10	1.13301e-08
	DOK3	79930	NK8negUP	-2.05337	2.851	41.3088	1.29984e-10	1.13729e-08
	F5	2153	NK8negUP	-1.9552	3.85059	41.3042	1.30291e-10	1.13729e-08
	LILRA5	353514	NK8negUP	-1.98835	3.1724	41.1276	1.42611e-10	1.23845e-08
	AIFM3	150209	NK8negUP	-2.68615	1.07434	40.6897	1.78425e-10	1.54156e-08
	ALOX5	240	NK8negUP	-1.89298	4.14271	40.625	1.84434e-10	1.58539e-08
	ICOSLG	23308	NK8negUP	-3.97363	0.552827	40.5894	1.8782e-10	1.60633e-08
	APP	351	NK8negUP	-1.84963	5.29453	40.4464	2.02088e-10	1.71968e-08
	GPR183	1880	NK8negUP	-1.93399	5.23768	40.3245	2.151e-10	1.82125e-08
	BCL7A	605	NK8negUP	-2.48174	2.16193	40.3146	2.1619e-10	1.82138e-08
	RASGRP4	115727	NK8negUP	-2.02595	2.83352	40.2927	2.18619e-10	1.83272e-08
	SLC11A1	6556	NK8negUP	-1.866	4.11871	40.1061	2.40534e-10	2.0065e-08
	SERPINA1	5265	NK8negUP	-1.77341	5.98624	39.8784	2.7028e-10	2.24359e-08
	HLA-DPB1	3115	NK8negUP	-1.75428	7.28548	39.7551	2.87883e-10	2.37806e-08
	ZAK	51776	NK8negUP	-2.04982	3.06623	39.7408	2.90007e-10	2.38397e-08
	FGD4	121512	NK8negUP	-1.99226	3.12501	39.5156	3.25441e-10	2.66233e-08
	TRIB1	10221	NK8negUP	-1.89884	3.57906	39.2667	3.69699e-10	3.00985e-08
	EMP1	2012	NK8negUP	-3.24041	0.715407	39.1116	4.00263e-10	3.24309e-08
	RCN3	57333	NK8negUP	-3.01345	1.24735	38.9673	4.3096e-10	3.47518e-08
	INSR	3643	NK8negUP	-2.12674	2.60068	38.9514	4.34478e-10	3.48694e-08
	NR4A1	3164	NK8negUP	-1.81099	4.91289	38.7284	4.87074e-10	3.89062e-08
	FAM198B	51313	NK8negUP	-1.91462	3.29653	38.6919	4.96269e-10	3.94546e-08
	TBC1D9	23158	NK8negUP	-1.92468	3.16597	38.5473	5.3442e-10	4.22891e-08
	CKAP4	10970	NK8negUP	-1.91862	3.85076	38.4574	5.59629e-10	4.40779e-08
	NCF2	4688	NK8negUP	-1.74393	5.66124	38.3164	6.0155e-10	4.71604e-08
	SORT1	6272	NK8negUP	-1.90494	3.38674	38.1423	6.57697e-10	5.08513e-08
	CDC42BPB	9578	NK8negUP	-1.95389	3.47107	38.1415	6.57964e-10	5.08513e-08
	ZNF366	167465	NK8negUP	-2.92538	0.722115	38.1204	6.65111e-10	5.08513e-08
	REPS2	9185	NK8negUP	-2.48719	1.79744	38.1179	6.65954e-10	5.08513e-08
	SLC15A3	51296	NK8negUP	-1.99525	2.81865	38.1121	6.67937e-10	5.08513e-08
	TMEM170B	100113407	NK8negUP	-1.82354	4.19587	38.1088	6.69062e-10	5.08513e-08
	SIRPB2	284759	NK8negUP	-2.16131	1.89213	38.1071	6.69649e-10	5.08513e-08
	TRV-CAC3-1	100189416	NK8negUP	-2.80964	0.742574	37.886	7.50013e-10	5.66996e-08
	ARL11	115761	NK8negUP	-2.77336	1.06848	37.8122	7.78931e-10	5.86241e-08
	TENM4	26011	NK8negUP	-2.94408	0.657962	37.631	8.54765e-10	6.40469e-08
	ANXA5	308	NK8negUP	-1.75144	5.70657	37.5821	8.76436e-10	6.51575e-08
	FPR1	2357	NK8negUP	-2.03131	2.32001	37.5718	8.81078e-10	6.51575e-08
	AFF3	3899	NK8negUP	-1.93986	5.10369	37.5717	8.81131e-10	6.51575e-08
	CCSER1	401145	NK8negUP	-2.47205	2.11799	37.5262	9.01949e-10	6.6407e-08
	UNC93B1	81622	NK8negUP	-1.79757	4.82596	36.8795	1.25661e-09	9.2028e-08
	CFD	1675	NK8negUP	-1.9825	2.63696	36.873	1.26081e-09	9.2028e-08
	ID3	3399	NK8negUP	-4.13621	1.9287	36.863	1.26728e-09	9.21032e-08
	TFEC	22797	NK8negUP	-2.09835	2.08343	36.8491	1.27634e-09	9.23653e-08
	PRRG4	79056	NK8negUP	-2.74438	0.793761	36.6841	1.38907e-09	1.00095e-07
	ATP6V0A1	535	NK8negUP	-2.0812	2.4559	36.6632	1.40406e-09	1.00747e-07
	BST1	683	NK8negUP	-1.96612	2.58292	36.64	1.42087e-09	1.01523e-07
	MYOF	26509	NK8negUP	-1.88193	3.15026	36.5861	1.46072e-09	1.03931e-07
	LRRC25	126364	NK8negUP	-1.89308	2.95149	36.5779	1.46685e-09	1.03931e-07
	RAB44	401258	NK8negUP	-2.53	1.17003	36.3207	1.67376e-09	1.18098e-07
	PLA2G7	7941	NK8negUP	-2.19476	1.58775	36.0672	1.90625e-09	1.33912e-07
	CLEC7A	64581	NK8negUP	-1.77784	3.92145	36.0596	1.9137e-09	1.33912e-07
	CEBPB	1051	NK8negUP	-1.80291	3.66968	35.9698	2.00398e-09	1.39652e-07
	DSE	29940	NK8negUP	-1.91621	3.31889	35.8382	2.14402e-09	1.48799e-07
	CCDC149	91050	NK8negUP	-2.10635	2.04138	35.6067	2.41453e-09	1.66888e-07
	ITM2C	81618	NK8negUP	-2.45343	3.12257	35.5188	2.52605e-09	1.73887e-07
	C19orf38	255809	NK8negUP	-1.83561	3.25987	35.4226	2.6539e-09	1.81948e-07
	CSF2RB	1439	NK8negUP	-1.81802	3.55498	35.3648	2.73379e-09	1.86315e-07
	CES1	1066	NK8negUP	-2.1901	1.69434	35.3607	2.7396e-09	1.86315e-07
	ARHGEF40	55701	NK8negUP	-1.86261	3.48726	35.2378	2.91809e-09	1.9766e-07
	ALDH3B1	221	NK8negUP	-1.95441	2.82796	35.2218	2.94209e-09	1.98492e-07
	C10orf11	83938	NK8negUP	-2.6077	1.17196	35.0977	3.13568e-09	2.10713e-07
	ST3GAL6	10402	NK8negUP	-2.83376	0.536302	34.6241	3.99921e-09	2.67679e-07
	TNFSF13B	10673	NK8negUP	-1.83514	3.07296	34.5432	4.16897e-09	2.77942e-07
	LDLRAD3	143458	NK8negUP	-2.5984	0.804613	34.4841	4.29754e-09	2.8539e-07
	TLR2	7097	NK8negUP	-1.89259	2.89065	34.2153	4.9339e-09	3.2637e-07
	IL1B	3553	NK8negUP	-1.89452	2.54859	33.9176	5.74961e-09	3.78848e-07
	TLE3	7090	NK8negUP	-1.62569	7.23695	33.8975	5.80925e-09	3.81294e-07
	GAB2	9846	NK8negUP	-1.70324	4.42484	33.6193	6.70257e-09	4.38229e-07
	SPINT1	6692	NK8negUP	-2.24227	1.53567	33.5655	6.89032e-09	4.48772e-07
	IMPA2	3613	NK8negUP	-1.96648	2.5038	33.5532	6.93395e-09	4.49883e-07
	VIPR1	7433	NK8negUP	-2.13885	3.37517	33.2483	8.11092e-09	5.24238e-07
	LTBR	4055	NK8negUP	-1.79825	2.92101	33.1987	8.32051e-09	5.3574e-07
	RYR1	6261	NK8negUP	-2.68382	1.42999	32.9445	9.48253e-09	6.08247e-07
	CDS1	1040	NK8negUP	-5.47657	0.060018	32.8826	9.7898e-09	6.25586e-07
	CYP27A1	1593	NK8negUP	-2.2817	1.37244	32.8098	1.01633e-08	6.47015e-07
	S100A12	6283	NK8negUP	-1.72017	3.45307	32.7941	1.02453e-08	6.49789e-07
	P3H2	55214	NK8negUP	-4.35449	-0.0917812	32.6452	1.1061e-08	6.98904e-07
	SETD7	80854	NK8negUP	-1.80646	4.11723	32.624	1.11827e-08	7.03967e-07
	RAB20	55647	NK8negUP	-2.18553	1.48183	32.576	1.14619e-08	7.18876e-07
	1999-08-31	55964	NK8negUP	-5.40864	-0.0716881	32.4908	1.19756e-08	7.4832e-07
	PDLIM7	9260	NK8negUP	-1.85578	3.09536	32.4133	1.24632e-08	7.75929e-07
	RHOU	58480	NK8negUP	-2.14439	1.9397	32.2873	1.32978e-08	8.24856e-07
	TLR8	51311	NK8negUP	-1.8588	2.36548	32.2414	1.36161e-08	8.39548e-07
	LILRB2	10288	NK8negUP	-1.62912	4.60866	32.2388	1.36339e-08	8.39548e-07
	CARD9	64170	NK8negUP	-1.92363	2.23175	32.2171	1.37875e-08	8.45932e-07
	TPPP3	51673	NK8negUP	-2.0714	1.51591	31.9206	1.60607e-08	9.81846e-07
	DTX4	23220	NK8negUP	-1.88524	2.36213	31.9014	1.62199e-08	9.88013e-07
	NCKAP5	344148	NK8negUP	-3.21468	0.312319	31.8791	1.64075e-08	9.95861e-07
	KYNU	8942	NK8negUP	-1.96527	2.10865	31.848	1.66717e-08	1.00828e-06
	SIRPB1	10326	NK8negUP	-1.75851	2.93655	31.7365	1.76571e-08	1.06407e-06
	C5AR1	728	NK8negUP	-1.70335	3.4691	31.721	1.77991e-08	1.06883e-06
	NOD2	64127	NK8negUP	-1.81421	3.44119	31.6874	1.81093e-08	1.08361e-06
	HLX	3142	NK8negUP	-2.43523	1.12597	31.6124	1.88223e-08	1.12231e-06
	PMP22	5376	NK8negUP	-5.34612	-0.355169	31.5981	1.89617e-08	1.12666e-06
	ECHDC3	79746	NK8negUP	-5.36751	0.0556523	31.5746	1.91925e-08	1.13476e-06
	IL1RN	3557	NK8negUP	-2.14485	1.41086	31.5706	1.92321e-08	1.13476e-06
	BMF	90427	NK8negUP	-1.75534	3.2445	31.3944	2.10592e-08	1.23825e-06
	IER5L	389792	NK8negUP	-1.97777	2.75002	31.1861	2.34435e-08	1.36919e-06
	NRGN	4900	NK8negUP	-1.72039	3.1462	31.1858	2.34479e-08	1.36919e-06
	LMNA	4000	NK8negUP	-1.67804	5.73484	31.0108	2.56598e-08	1.4932e-06
	LOC105379054	105379054	NK8negUP	-2.10134	1.63291	30.7992	2.86156e-08	1.65951e-06
	DMXL2	23312	NK8negUP	-1.58414	4.99559	30.6946	3.01998e-08	1.74298e-06
	EEPD1	80820	NK8negUP	-2.21042	2.02312	30.6907	3.02607e-08	1.74298e-06
	LGALS3	3958	NK8negUP	-1.65931	3.87347	30.6641	3.0679e-08	1.76108e-06
	CREG1	8804	NK8negUP	-1.62391	4.20194	30.6048	3.16315e-08	1.80962e-06
	CR1	1378	NK8negUP	-1.78607	2.842	30.5442	3.26342e-08	1.8607e-06
	PTAFR	5724	NK8negUP	-1.9603	1.83484	30.5085	3.32406e-08	1.88891e-06
	CTSZ	1522	NK8negUP	-1.55695	5.43035	30.4847	3.36506e-08	1.90582e-06
	CYP1B1	1545	NK8negUP	-1.92932	1.92424	30.324	3.65567e-08	2.0635e-06
	TMEM176B	28959	NK8negUP	-1.6786	3.2161	30.3131	3.6763e-08	2.06825e-06
	P2RX1	5023	NK8negUP	-1.88974	2.16188	30.2471	3.80364e-08	2.13281e-06
	CSF1R	1436	NK8negUP	-1.57272	4.45134	30.0555	4.19862e-08	2.34652e-06
	KCTD15	79047	NK8negUP	-2.26481	1.23778	29.9769	4.37227e-08	2.43553e-06
	LYL1	4066	NK8negUP	-2.05014	1.66444	29.9598	4.411e-08	2.44905e-06
	CD302	9936	NK8negUP	-5.30763	-0.310952	29.8058	4.77573e-08	2.64288e-06
	BATF3	55509	NK8negUP	-3.12179	0.706141	29.786	4.82475e-08	2.66131e-06
	MEF2C	4208	NK8negUP	-1.57178	4.51066	29.6793	5.09751e-08	2.80264e-06
	PPP1R14A	94274	NK8negUP	-4.27071	0.379815	29.6518	5.17041e-08	2.83352e-06
	ZNF467	168544	NK8negUP	-1.65943	3.37179	29.6419	5.19688e-08	2.83884e-06
	CEP295NL	100653515	NK8negUP	-2.40579	1.89098	29.594	5.32684e-08	2.90048e-06
	CRISPLD2	83716	NK8negUP	-1.8527	2.24003	29.5178	5.54055e-08	3.00717e-06
	LOC100507639	100507639	NK8negUP	-2.1282	1.30233	29.4015	5.8832e-08	3.18294e-06
	ZNF703	80139	NK8negUP	-1.81674	2.39736	29.258	6.3353e-08	3.41016e-06
	VENTX	27287	NK8negUP	-2.80621	0.630072	29.2555	6.34345e-08	3.41016e-06
	LILRA1	11024	NK8negUP	-1.64621	3.34139	29.2355	6.40932e-08	3.43466e-06
	1997-02-28	55016	NK8negUP	-1.67089	3.26096	29.2032	6.51706e-08	3.48138e-06
	CDA	978	NK8negUP	-1.99415	1.59505	29.1687	6.63429e-08	3.53286e-06
	ADAP2	55803	NK8negUP	-1.89761	1.95178	29.112	6.8313e-08	3.62637e-06
	ARHGEF11	9826	NK8negUP	-1.65883	3.5601	29.0822	6.93709e-08	3.67102e-06
	GAS6	2621	NK8negUP	-2.45234	1.4345	29.0665	6.99368e-08	3.68198e-06
	IL1R1	3554	NK8negUP	-2.90329	1.67709	29.0644	7.00128e-08	3.68198e-06
	HLA-DQB2	3120	NK8negUP	-3.05295	0.262528	28.935	7.48486e-08	3.92411e-06
	BCAT1	586	NK8negUP	-2.04112	1.68734	28.8959	7.63736e-08	3.9917e-06
	SIGLEC5	8778	NK8negUP	-2.00804	1.56735	28.8123	7.97439e-08	4.15503e-06
	ID1	3397	NK8negUP	-2.06417	1.60461	28.6978	8.45998e-08	4.39452e-06
	LOC100272216	100272216	NK8negUP	-2.12666	1.48961	28.6845	8.51848e-08	4.41137e-06
	SEMA3C	10512	NK8negUP	-2.08966	1.38665	28.6619	8.61849e-08	4.43846e-06
	TMEM14C	51522	NK8negUP	-1.96453	2.97366	28.6607	8.62355e-08	4.43846e-06
	CHST15	51363	NK8negUP	-1.64275	3.1522	28.6515	8.66486e-08	4.43846e-06
	CD101	9398	NK8negUP	-1.75259	3.37936	28.6491	8.67562e-08	4.43846e-06
	MITF	4286	NK8negUP	-2.13086	1.31741	28.3626	1.00589e-07	5.13063e-06
	CTTNBP2NL	55917	NK8negUP	-2.22566	1.13999	28.3412	1.01707e-07	5.17209e-06
	MID1IP1	58526	NK8negUP	-1.59196	4.36406	28.3227	1.02687e-07	5.20629e-06
	JUP	3728	NK8negUP	-1.78038	2.41422	28.2483	1.06706e-07	5.39393e-06
	CLEC17A	388512	NK8negUP	-2.73586	0.490281	28.0651	1.173e-07	5.91177e-06
	NCF1	653361	NK8negUP	-1.73349	2.57528	28.0123	1.20545e-07	6.05732e-06
	MAML3	55534	NK8negUP	-1.5893	5.07531	27.9362	1.25382e-07	6.28172e-06
	SCARB1	949	NK8negUP	-2.31837	1.03597	27.9301	1.25776e-07	6.28288e-06
	CEBPD	1052	NK8negUP	-1.50305	5.03541	27.8467	1.31317e-07	6.54037e-06
	SLC9A7	84679	NK8negUP	-1.65567	3.94698	27.768	1.36768e-07	6.79187e-06
	ODF3B	440836	NK8negUP	-1.78746	2.55447	27.6926	1.42202e-07	7.0411e-06
	TNFRSF10D	8793	NK8negUP	-2.63263	1.37957	27.6361	1.46418e-07	7.22871e-06
	ROBO1	6091	NK8negUP	-4.11596	1.89868	27.5837	1.50444e-07	7.40586e-06
	ACTN1	87	NK8negUP	-1.49874	6.10568	27.5308	1.54613e-07	7.58902e-06
	TNNI2	7136	NK8negUP	-1.98927	1.52604	27.4863	1.58215e-07	7.74337e-06
	H1F0	3005	NK8negUP	-1.62261	3.14901	27.4056	1.64954e-07	8.02734e-06
	NDST1	3340	NK8negUP	-1.77175	2.22768	27.4055	1.64965e-07	8.02734e-06
	ADGRE1	2015	NK8negUP	-2.00792	1.54675	27.364	1.68544e-07	8.17799e-06
	LINC00877	285286	NK8negUP	-1.80537	2.01679	27.3498	1.69778e-07	8.21434e-06
	AXL	558	NK8negUP	-1.96697	2.04278	27.3192	1.72487e-07	8.31365e-06
	TLR4	7099	NK8negUP	-1.68122	2.51838	27.3156	1.72812e-07	8.31365e-06
	LRRC18	474354	NK8negUP	-3.68403	0.357334	27.3045	1.73804e-07	8.33767e-06
	UBE2E2	7325	NK8negUP	-1.84017	2.09074	27.2565	1.78177e-07	8.5233e-06
	RNF144B	255488	NK8negUP	-1.67034	2.76049	27.25	1.7878e-07	8.52804e-06
	PLA2G4A	5321	NK8negUP	-4.1412	0.388734	27.2445	1.79287e-07	8.52821e-06
	UNC5A	90249	NK8negUP	-3.34827	0.00698751	27.0708	1.96142e-07	9.28209e-06
	FOLR3	2352	NK8negUP	-2.52017	0.456764	27.0699	1.96232e-07	9.28209e-06
	GNB4	59345	NK8negUP	-1.65272	3.29449	26.9494	2.08847e-07	9.85129e-06
	MS4A4E	643680	NK8negUP	-2.1303	1.09348	26.9162	2.12467e-07	9.99421e-06
	SPATS2L	26010	NK8negUP	-1.66534	3.6736	26.901	2.14144e-07	1.00416e-05
	PILRA	29992	NK8negUP	-1.52657	3.9147	26.8932	2.15017e-07	1.00416e-05
	MCTP1	79772	NK8negUP	-1.57663	3.3369	26.891	2.15254e-07	1.00416e-05
	PPM1H	57460	NK8negUP	-2.46291	1.00852	26.8714	2.17456e-07	1.01165e-05
	CD9	928	NK8negUP	-2.56835	0.899995	26.787	2.27156e-07	1.05388e-05
	LIMCH1	22998	NK8negUP	-3.11809	0.0963004	26.6016	2.50032e-07	1.15684e-05
	C1orf54	79630	NK8negUP	-2.3382	1.29179	26.5933	2.51108e-07	1.15865e-05
	IER3	8870	NK8negUP	-1.56694	3.69291	26.5759	2.53378e-07	1.16595e-05
	LOC100130520	100130520	NK8negUP	-2.97252	0.249057	26.4441	2.71273e-07	1.24491e-05
	VSTM1	284415	NK8negUP	-2.22095	0.774938	26.4315	2.73046e-07	1.24966e-05
	FCAR	2204	NK8negUP	-1.74668	2.06377	26.421	2.74542e-07	1.25312e-05
	LRP3	4037	NK8negUP	-3.65725	0.0672478	26.3916	2.78747e-07	1.2689e-05
	NLRP12	91662	NK8negUP	-1.95608	1.39925	26.3578	2.83671e-07	1.28785e-05
	TMTC2	160335	NK8negUP	-1.8247	2.46464	26.291	2.93661e-07	1.32964e-05
	LOC643802	643802	NK8negUP	-2.45042	0.773021	26.2264	3.03649e-07	1.3712e-05
	TRIQK	286144	NK8negUP	-1.98547	2.15232	26.1996	3.07888e-07	1.38664e-05
	MCEMP1	199675	NK8negUP	-2.01002	1.19633	26.1835	3.10458e-07	1.39451e-05
	P2RY13	53829	NK8negUP	-1.71166	2.11592	26.1733	3.12107e-07	1.39821e-05
	PTGS2	5743	NK8negUP	-1.97086	1.45685	26.1676	3.13027e-07	1.39863e-05
	CLMN	79789	NK8negUP	-1.66311	2.64071	26.0068	3.40222e-07	1.51614e-05
	ROGDI	79641	NK8negUP	-1.50945	3.74701	25.7994	3.78804e-07	1.68364e-05
	SMARCD3	6604	NK8negUP	-1.60864	3.35241	25.7477	3.89086e-07	1.72481e-05
	CDC42EP4	23580	NK8negUP	-1.96462	1.66343	25.7288	3.92922e-07	1.73727e-05
	CD180	4064	NK8negUP	-2.02612	1.30216	25.7061	3.97572e-07	1.75325e-05
	AP1S2	8905	NK8negUP	-1.44729	4.94482	25.697	3.99445e-07	1.75694e-05
	NAV1	89796	NK8negUP	-1.61649	3.40739	25.6559	4.0805e-07	1.79014e-05
	HCAR3	8843	NK8negUP	-2.54541	0.426489	25.4174	4.6174e-07	2.02044e-05
	TRK-CTT1-2	100189013	NK8negUP	-2.23742	0.834054	25.3302	4.83082e-07	2.10838e-05
	TMEM132A	54972	NK8negUP	-2.24916	1.16522	25.2632	5.00161e-07	2.17731e-05
	CDH1	999	NK8negUP	-2.97976	0.829729	25.1958	5.17942e-07	2.24893e-05
	MS4A7	58475	NK8negUP	-1.61025	2.63842	25.1638	5.2662e-07	2.28076e-05
	ZNF503	84858	NK8negUP	-2.21154	0.904632	25.0945	5.45881e-07	2.35815e-05
	VNN1	8876	NK8negUP	-2.01768	1.04914	25.0368	5.62475e-07	2.41932e-05
	LILRB3	11025	NK8negUP	-1.49537	3.43389	25.0353	5.62899e-07	2.41932e-05
	NCF1C	654817	NK8negUP	-1.71013	2.30544	24.9645	5.83959e-07	2.50348e-05
	PLP2	5355	NK8negUP	-1.46733	4.84177	24.7367	6.57191e-07	2.81032e-05
	AHR	196	NK8negUP	-1.40622	6.52394	24.6067	7.03057e-07	2.99723e-05
	P2RY14	9934	NK8negUP	-2.59036	2.28448	24.6029	7.04439e-07	2.99723e-05
	LILRA6	79168	NK8negUP	-1.59536	2.43832	24.5616	7.19731e-07	3.05462e-05
	TRP-TGG2-1	100189224	NK8negUP	-2.59747	0.105735	24.5263	7.33007e-07	3.10318e-05
	KIAA1804	84451	NK8negUP	-2.81206	1.19012	24.3088	8.20622e-07	3.46544e-05
	GRIP1	23426	NK8negUP	-2.3776	1.396	24.2752	8.35087e-07	3.51775e-05
	LOC105375039	105375039	NK8negUP	-1.74424	2.11889	24.2535	8.44555e-07	3.54881e-05
	RETN	56729	NK8negUP	-4.98057	-0.386299	24.246	8.47833e-07	3.55376e-05
	PTGS1	5742	NK8negUP	-1.62047	2.36149	24.1615	8.8586e-07	3.70399e-05
	ABCA1	19	NK8negUP	-1.70276	3.40715	24.1563	8.88246e-07	3.70482e-05
	NUDT16P1	152195	NK8negUP	-2.83781	0.312884	24.115	9.07491e-07	3.77579e-05
	AFMID	125061	NK8negUP	-2.33219	1.19306	23.9671	9.79956e-07	4.06499e-05
	DNASE1L3	1776	NK8negUP	-2.74973	0.517121	23.9635	9.81801e-07	4.06499e-05
	DAPP1	27071	NK8negUP	-1.49874	3.96706	23.8084	1.06416e-06	4.39525e-05
	CD93	22918	NK8negUP	-1.37845	4.64917	23.7313	1.10768e-06	4.56263e-05
	MGST1	4257	NK8negUP	-1.83908	1.27131	23.7271	1.11008e-06	4.56263e-05
	PARVB	29780	NK8negUP	-1.56264	3.46399	23.7131	1.11817e-06	4.58028e-05
	FBN2	2201	NK8negUP	-2.00452	1.06497	23.7104	1.11978e-06	4.58028e-05
	FZD1	8321	NK8negUP	-2.29343	0.615141	23.6386	1.1623e-06	4.74126e-05
	MIR3945	100500818	NK8negUP	-2.73245	0.412521	23.6337	1.16531e-06	4.74126e-05
	ZNF697	90874	NK8negUP	-2.3473	0.418989	23.63	1.16754e-06	4.74126e-05
	TRK-CTT1-1	100189107	NK8negUP	-1.47237	2.9539	23.591	1.19142e-06	4.82666e-05
	SECTM1	6398	NK8negUP	-1.54938	2.77769	23.5442	1.2208e-06	4.93389e-05
	SLC43A2	124935	NK8negUP	-1.41406	4.08318	23.382	1.32813e-06	5.35489e-05
	RAB13	5872	NK8negUP	-3.47936	0.161034	23.3637	1.34084e-06	5.3933e-05
	PTPRO	5800	NK8negUP	-2.981	0.52045	23.3239	1.3689e-06	5.4931e-05
	LRP1B	53353	NK8negUP	-2.52706	0.441343	23.2674	1.40971e-06	5.63857e-05
	FAM160A1	729830	NK8negUP	-2.55325	1.38335	23.2645	1.41181e-06	5.63857e-05
	SPNS3	201305	NK8negUP	-2.13747	1.29868	23.2591	1.41581e-06	5.64126e-05
	ASGR1	432	NK8negUP	-2.43742	0.400105	23.1534	1.49581e-06	5.94602e-05
	IL18	3606	NK8negUP	-1.72453	2.23055	23.0737	1.55909e-06	6.18304e-05
	HTR7	3363	NK8negUP	-3.89749	-0.339409	22.9755	1.64079e-06	6.49187e-05
	DUSP3	1845	NK8negUP	-1.47602	3.59913	22.9196	1.68925e-06	6.65323e-05
	ADGRE2	30817	NK8negUP	-1.41296	3.95542	22.9193	1.68944e-06	6.65323e-05
	TRPC6	7225	NK8negUP	-3.88134	-0.370645	22.8911	1.71445e-06	6.73607e-05
	TREML4	285852	NK8negUP	-3.14487	-0.0841985	22.8701	1.73331e-06	6.7944e-05
	BICC1	80114	NK8negUP	-4.80195	1.06108	22.8504	1.75109e-06	6.84825e-05
	UGGT2	55757	NK8negUP	-2.07934	1.62602	22.8105	1.78789e-06	6.97608e-05
	FPR3	2359	NK8negUP	-3.44044	-0.31442	22.7699	1.82602e-06	7.10847e-05
	NIPSNAP3B	55335	NK8negUP	-2.19889	0.986407	22.6448	1.94888e-06	7.56933e-05
	FCGR2A	2212	NK8negUP	-1.36611	4.29937	22.63	1.96391e-06	7.61027e-05
	PDE4B	5142	NK8negUP	-1.3831	6.33257	22.5934	2.0017e-06	7.73899e-05
	SIGLEC14	100049587	NK8negUP	-1.67975	1.80216	22.5839	2.01159e-06	7.75951e-05
	NLN	57486	NK8negUP	-1.89202	1.92223	22.5367	2.06162e-06	7.93442e-05
	ZMYND15	84225	NK8negUP	-2.7068	0.37937	22.4539	2.1525e-06	8.26542e-05
	GCNT2	2651	NK8negUP	-2.11145	1.65189	22.3817	2.23491e-06	8.56245e-05
	CD1E	913	NK8negUP	-2.92331	-0.187563	22.2267	2.42279e-06	9.26128e-05
	IGSF6	10261	NK8negUP	-1.39784	3.68455	22.2125	2.44076e-06	9.30897e-05
	RARA	5914	NK8negUP	-1.32954	6.01883	22.1602	2.50823e-06	9.54481e-05
	NLRC4	58484	NK8negUP	-1.88129	1.06264	22.0282	2.68669e-06	0.00010201
	UPK3A	7380	NK8negUP	-2.58233	0.110035	22.0193	2.6992e-06	0.000102256
	G0S2	50486	NK8negUP	-1.36683	4.13587	21.9078	2.86066e-06	0.00010813
	CCDC88A	55704	NK8negUP	-1.29995	6.24014	21.9033	2.86745e-06	0.000108146
	APOBEC3A	200315	NK8negUP	-1.67273	1.74451	21.8859	2.8936e-06	0.00010865
	OSBPL1A	114876	NK8negUP	-1.94001	1.67	21.8858	2.89366e-06	0.00010865
	LOC101927069	101927069	NK8negUP	-2.67281	0.131143	21.8479	2.95135e-06	0.000110571
	CD300LB	124599	NK8negUP	-1.449	2.85497	21.7283	3.14126e-06	0.000117426
	MOB3B	79817	NK8negUP	-2.20336	0.899823	21.6896	3.20519e-06	0.000119552
	DGKG	1608	NK8negUP	-1.83041	1.26431	21.5386	3.46776e-06	0.000129062
	RIN1	9610	NK8negUP	-2.10005	1.38955	21.4897	3.55734e-06	0.000132105
	PPT1	5538	NK8negUP	-1.29984	5.5162	21.3077	3.9116e-06	0.000144943
	MTMR11	10903	NK8negUP	-1.54069	2.22609	21.2974	3.93272e-06	0.000145407
	TSPAN33	340348	NK8negUP	-1.60027	2.19163	21.2484	4.03437e-06	0.000148841
	LOC105376544	105376544	NK8negUP	-2.85377	0.0662943	21.1023	4.35415e-06	0.00016029
	DENND5A	23258	NK8negUP	-1.31602	5.99345	21.0729	4.42135e-06	0.000162353
	GAPT	202309	NK8negUP	-1.54551	2.16411	21.0694	4.42939e-06	0.000162353
	C10orf105	414152	NK8negUP	-2.09089	1.50442	20.9618	4.6854e-06	0.000171366
	CPNE2	221184	NK8negUP	-1.73808	2.65235	20.7153	5.32892e-06	0.000194483
	ETS2	2114	NK8negUP	-1.33556	4.07504	20.6362	5.55357e-06	0.000202245
	RNF130	55819	NK8negUP	-1.26564	5.60964	20.4804	6.0246e-06	0.000218928
	OLFM1	10439	NK8negUP	-1.96761	0.677692	20.4185	6.2224e-06	0.000225632
	NT5DC2	64943	NK8negUP	-2.05714	1.3529	20.3373	6.49234e-06	0.000234917
	HFE	3077	NK8negUP	-1.86558	0.969615	20.2935	6.64249e-06	0.000239838
	INF2	64423	NK8negUP	-1.33297	5.18977	20.2328	6.85685e-06	0.000247051
	RXRA	6256	NK8negUP	-1.29552	4.49033	20.1668	7.09744e-06	0.000255176
	SRC	6714	NK8negUP	-1.53317	2.57877	20.1108	7.30817e-06	0.000262196
	PAK1	5058	NK8negUP	-1.2624	5.13087	20.0663	7.48051e-06	0.000267812
	TMEM144	55314	NK8negUP	-2.6722	0.0509731	20.0557	7.52192e-06	0.000268726
	GPR84	53831	NK8negUP	-2.53035	0.12253	19.9392	7.99447e-06	0.000285007
	AQP9	366	NK8negUP	-1.51773	1.99439	19.9062	8.1335e-06	0.000289354
	CLEC9A	283420	NK8negUP	-2.57135	0.0388559	19.8955	8.1791e-06	0.000290367
	LPAR1	1902	NK8negUP	-2.26281	1.25526	19.8635	8.31712e-06	0.000294184
	CRYBG3	131544	NK8negUP	-1.34877	4.42214	19.8626	8.32138e-06	0.000294184
	HMOX1	3162	NK8negUP	-1.3132	3.36875	19.8251	8.48621e-06	0.000299386
	GLT1D1	144423	NK8negUP	-1.45822	2.26068	19.7729	8.72094e-06	0.000307028
	OSCAR	126014	NK8negUP	-1.44082	2.33198	19.5191	9.96004e-06	0.000349924
	VIM	7431	NK8negUP	-1.20346	8.79974	19.4898	1.01136e-05	0.000354518
	P2RY6	5031	NK8negUP	-3.70258	-0.403979	19.4862	1.01327e-05	0.000354518
	WFDC21P	645638	NK8negUP	-4.62024	-0.489464	19.4528	1.03118e-05	0.000360043
	NRP1	8829	NK8negUP	-2.46831	0.793444	19.4409	1.03758e-05	0.000361532
	JARID2-AS1	100506681	NK8negUP	-1.84812	1.37999	19.4245	1.04656e-05	0.000363911
	BPI	671	NK8negUP	-2.16642	0.38777	19.4119	1.05348e-05	0.000365568
	LAMB2	3913	NK8negUP	-2.20991	0.461561	19.3934	1.06372e-05	0.000368364
	TRAV36DV7	28646	NK8posUp	3.31531	0.610082	19.3681	1.07793e-05	0.000372523
	NAMPT	10135	NK8negUP	-1.22547	6.1494	19.3272	1.10124e-05	0.000379804
	WLS	79971	NK8negUP	-2.01443	0.687455	19.2977	1.11844e-05	0.000384952
	SAMD13	148418	NK8posUp	4.29436	-0.663002	19.2837	1.12665e-05	0.000386992
	MBOAT1	154141	NK8negUP	-1.51615	3.76269	19.2716	1.13378e-05	0.000388651
	RPH3A	22895	NK8negUP	-1.73103	1.06239	19.2279	1.16006e-05	0.000396858
	MS4A14	84689	NK8negUP	-1.70669	1.17379	19.0984	1.24149e-05	0.000423857
	LOC100996351	100996351	NK8negUP	-2.15828	0.965779	19.0912	1.24617e-05	0.0004246
	DTNA	1837	NK8negUP	-2.95188	-0.2657	19.0862	1.24943e-05	0.000424855
	ALDH1A1	216	NK8negUP	-1.51721	1.89922	19.0347	1.28363e-05	0.000435611
	LOC105376047	105376047	NK8negUP	-2.55879	0.257768	18.9679	1.32939e-05	0.000450239
	TRG-GCC2-3	100189163	NK8negUP	-2.68183	-0.068799	18.8628	1.40463e-05	0.000474772
	TBC1D12	23232	NK8negUP	-1.43427	2.52127	18.8209	1.43587e-05	0.000484363
	ADARB2	105	NK8posUp	2.30518	1.06169	18.7951	1.45537e-05	0.000489966
	ADRBK2	157	NK8negUP	-1.25384	4.20188	18.7627	1.48035e-05	0.00049658
	MN1	4330	NK8negUP	-1.74126	1.15272	18.762	1.48088e-05	0.00049658
	SH2B2	10603	NK8negUP	-1.61486	1.51179	18.6834	1.54318e-05	0.000516447
	TMTC1	83857	NK8negUP	-1.99111	0.880841	18.6452	1.57443e-05	0.000525867
	COPG2IT1	53844	NK8negUP	-4.49076	0.150401	18.5909	1.61989e-05	0.000539985
	RGS18	64407	NK8negUP	-1.37496	2.47867	18.5442	1.66008e-05	0.000552294
	NCF1B	654816	NK8negUP	-1.69734	1.3416	18.4622	1.73305e-05	0.000575439
	MIR548H1	100313830	NK8posUp	2.5845	0.27713	18.4407	1.75273e-05	0.000580835
	ZNF229	7772	NK8negUP	-4.45582	0.256883	18.4073	1.78374e-05	0.000589959
	TMEM150B	284417	NK8negUP	-2.36818	0.207917	18.3967	1.79371e-05	0.000592099
	GM2A	2760	NK8negUP	-1.22797	4.26251	18.3868	1.80306e-05	0.000594027
	MAFG	4097	NK8negUP	-1.37226	3.14048	18.3396	1.84821e-05	0.00060772
	AMPD3	272	NK8negUP	-1.42933	3.91372	18.3099	1.87727e-05	0.000616078
	NFE2	4778	NK8negUP	-1.60469	1.23532	18.2882	1.89876e-05	0.000621927
	RXFP2	122042	NK8negUP	-3.18288	-0.368248	18.2642	1.92288e-05	0.000627408
	IQSEC2	23096	NK8negUP	-1.33845	3.10013	18.2642	1.92291e-05	0.000627408
	LOC100996455	100996455	NK8negUP	-3.59467	-0.505039	18.2025	1.9862e-05	0.000646813
	HAAO	23498	NK8negUP	-1.81908	0.961075	18.1915	1.99773e-05	0.000649121
	RBP7	116362	NK8negUP	-1.47741	1.71397	18.1884	2.00095e-05	0.000649121
	SPESP1	246777	NK8negUP	-4.43215	-0.318444	18.1786	2.01127e-05	0.00065122
	RASSF2	9770	NK8negUP	-1.19124	6.2971	18.1452	2.04681e-05	0.000661463
	SCML1	6322	NK8negUP	-1.49582	4.6011	18.0807	2.11734e-05	0.000682954
	P2RY1	5028	NK8negUP	-3.1691	0.20289	18.0713	2.12786e-05	0.000685042
	RRAGD	58528	NK8negUP	-1.76864	2.17984	18.0029	2.20567e-05	0.000708745
	TNFRSF10B	8795	NK8negUP	-1.28197	4.55255	17.9965	2.21314e-05	0.000709796
	LINGO3	645191	NK8negUP	-1.45385	2.94002	17.9375	2.28276e-05	0.000730741
	SIPA1L2	57568	NK8negUP	-1.52169	3.62434	17.906	2.32092e-05	0.000741554
	SLC19A1	6573	NK8negUP	-1.74635	1.66739	17.8837	2.34825e-05	0.000748586
	CCR1	1230	NK8negUP	-1.3707	3.11393	17.8808	2.35176e-05	0.000748586
	PPFIA4	8497	NK8negUP	-1.87301	1.0953	17.7926	2.46344e-05	0.000782663
	ADAM19	8728	NK8negUP	-1.389	4.21975	17.7378	2.53544e-05	0.000804027
	DOCK1	1793	NK8negUP	-2.0854	0.628777	17.7086	2.57463e-05	0.000814929
	RAB34	83871	NK8negUP	-1.44264	2.39646	17.6423	2.66589e-05	0.000842241
	COL6A1	1291	NK8posUp	2.80955	2.6301	17.6191	2.69865e-05	0.000851003
	SUSD3	203328	NK8negUP	-2.33519	2.26156	17.5511	2.79683e-05	0.000880326
	TRG-GCC2-2	100188985	NK8negUP	-2.35055	0.0532267	17.5451	2.80567e-05	0.00088147
	IL1R2	7850	NK8negUP	-2.34076	0.254826	17.4405	2.9645e-05	0.000929644
	EIF4EBP1	1978	NK8negUP	-1.27894	3.20538	17.4143	3.0055e-05	0.00094076
	GABBR1	2550	NK8negUP	-1.26642	4.37111	17.3564	3.09856e-05	0.000968099
	TRV-AAC2-1	100188992	NK8negUP	-2.77586	-0.23354	17.337	3.13027e-05	0.000976206
	TNFSF13	8741	NK8negUP	-1.89485	0.701055	17.3108	3.17375e-05	0.000987946
	EPHB2	2048	NK8negUP	-1.97745	0.446279	17.2989	3.1937e-05	0.000992331
	ALPK1	80216	NK8negUP	-1.73313	2.26205	17.2909	3.20712e-05	0.000994678
	BCKDK	10295	NK8negUP	-1.2454	3.59979	17.2143	3.33921e-05	0.00103375
	OLFML2A	169611	NK8negUP	-3.47079	-0.420835	17.1296	3.49141e-05	0.0010789
	SLC46A2	57864	NK8negUP	-2.02115	0.781021	17.1026	3.54145e-05	0.00109137
	CEBPA	1050	NK8negUP	-1.26881	2.97037	17.1008	3.54467e-05	0.00109137
	JUNB	3726	NK8negUP	-1.12161	8.78278	16.9608	3.81594e-05	0.00117276
	TALDO1	6888	NK8negUP	-1.14317	5.79161	16.9382	3.86172e-05	0.00118468
	USP6NL	9712	NK8negUP	-1.45986	3.13795	16.9093	3.92087e-05	0.00120065
	SORD	6652	NK8negUP	-1.86419	1.15215	16.8833	3.97488e-05	0.00121499
	LIPN	643418	NK8negUP	-2.22499	0.211711	16.7839	4.18872e-05	0.00127805
	GCA	25801	NK8negUP	-1.25446	3.14331	16.7804	4.19653e-05	0.00127813
	HCAR2	338442	NK8negUP	-2.3921	0.0572012	16.6855	4.4117e-05	0.00134125
	SLC7A5	8140	NK8negUP	-1.20473	5.49769	16.6289	4.54532e-05	0.0013794
	NRARP	441478	NK8negUP	-2.63555	0.343943	16.599	4.61751e-05	0.0013988
	ASB13	79754	NK8negUP	-1.93478	1.2201	16.5304	4.78759e-05	0.00144373
	SCLY	51540	NK8negUP	-4.39789	-0.00704812	16.529	4.79125e-05	0.00144373
	LOC90246	90246	NK8posUp	4.07107	-0.28924	16.5289	4.79139e-05	0.00144373
	SLC41A2	84102	NK8negUP	-1.87778	1.55244	16.5134	4.83083e-05	0.00145303
	MMP17	4326	NK8negUP	-2.16951	0.387605	16.5002	4.86453e-05	0.00146057
	TPCN1	53373	NK8negUP	-1.19778	4.8119	16.452	4.9898e-05	0.00149553
	CNTLN	54875	NK8negUP	-1.29765	2.74841	16.3868	5.16444e-05	0.00154513
	RUNX2	860	NK8negUP	-1.19813	6.36285	16.3814	5.17904e-05	0.00154677
	CEACAM4	1089	NK8negUP	-1.76582	0.837335	16.3759	5.19404e-05	0.00154852
	TGM2	7052	NK8negUP	-2.77223	-0.292859	16.1936	5.71876e-05	0.00170196
	LOC284454	284454	NK8negUP	-1.31981	2.98308	16.1838	5.74831e-05	0.00170775
	THBS1	7057	NK8negUP	-1.11	5.66839	16.0548	6.15348e-05	0.00182349
	ARHGAP24	83478	NK8negUP	-1.3869	1.77392	16.053	6.15941e-05	0.00182349
	MPP3	4356	NK8negUP	-2.76845	-0.133384	16.0424	6.19389e-05	0.00183049
	BAHCC1	57597	NK8negUP	-1.34981	2.53958	15.8916	6.70773e-05	0.0019789
	RNF175	285533	NK8negUP	-1.80736	1.12795	15.8864	6.72614e-05	0.00198088
	CTSS	1520	NK8negUP	-1.08355	8.19639	15.8801	6.74858e-05	0.00198404
	ATF3	467	NK8negUP	-1.18311	3.98514	15.8703	6.78345e-05	0.00199046
	LPPR2	64748	NK8negUP	-1.2651	2.9962	15.8674	6.79394e-05	0.00199046
	CTSB	1508	NK8negUP	-1.09906	6.26102	15.844	6.87838e-05	0.00201172
	ASRGL1	80150	NK8negUP	-1.59921	1.24034	15.8356	6.90919e-05	0.00201725
	MYO7A	4647	NK8negUP	-1.78306	3.09319	15.7373	7.27743e-05	0.0021211
	MBOAT7	79143	NK8negUP	-1.18643	3.63761	15.6821	7.49305e-05	0.00218019
	SCARF1	8578	NK8negUP	-2.22548	0.832934	15.6471	7.63291e-05	0.00221708
	AKAP6	9472	NK8negUP	-2.97483	1.02007	15.6283	7.70934e-05	0.00223545
	CXCL8	3576	NK8negUP	-1.21331	3.14233	15.601	7.82137e-05	0.00226405
	FKBPL	63943	NK8negUP	-1.88671	0.643344	15.5651	7.97144e-05	0.00230355
	FTH1	2495	NK8negUP	-1.06979	9.21507	15.5372	8.08985e-05	0.00233379
	SLC2A9	56606	NK8negUP	-1.33725	1.97258	15.4547	8.45067e-05	0.00243374
	PLXDC2	84898	NK8negUP	-1.08771	5.63018	15.3888	8.75037e-05	0.00251577
	WDR49	151790	NK8negUP	-1.62017	0.979625	15.3691	8.8423e-05	0.00253789
	STX11	8676	NK8negUP	-1.09574	5.48508	15.3579	8.89473e-05	0.00254862
	GBGT1	26301	NK8negUP	-1.84916	0.572793	15.3205	9.07288e-05	0.00259527
	ITGB5	3693	NK8negUP	-2.52527	0.420959	15.2912	9.2147e-05	0.00263139
	FXYD6	53826	NK8negUP	-1.76967	0.430302	15.2453	9.4412e-05	0.00269154
	MRAS	22808	NK8negUP	-1.87561	0.566702	15.1858	9.74354e-05	0.00277306
	TCF4	6925	NK8negUP	-1.17577	4.20959	15.0993	0.000102001	0.00289812
	CLEC4A	50856	NK8negUP	-1.27502	2.54878	15.0581	0.000104254	0.00295719
	STON2	85439	NK8negUP	-1.91978	0.500582	15.0159	0.000106609	0.00301892
	TMEM40	55287	NK8posUp	3.92531	-0.658884	14.983	0.000108486	0.00306696
	PTPRK	5796	NK8posUp	3.90784	2.1798	14.8652	0.000115474	0.00325905
	BLVRB	645	NK8negUP	-1.18217	2.93634	14.8565	0.000116007	0.00326865
	GNAQ	2776	NK8negUP	-1.09625	5.98957	14.8524	0.000116259	0.00327032
	ZC2HC1A	51101	NK8negUP	-1.76314	1.27747	14.8427	0.00011686	0.00328177
	GAS2L1	10634	NK8negUP	-1.84155	0.685888	14.8336	0.000117426	0.00329221
	SLC30A3	7781	NK8posUp	3.89948	-0.508047	14.8088	0.000118977	0.00333017
	EPHB6	2051	NK8negUP	-1.28114	3.70505	14.7791	0.000120865	0.00337743
	CLEC5A	23601	NK8negUP	-1.95633	0.520106	14.773	0.000121258	0.00338283
	TDRD9	122402	NK8negUP	-1.67022	0.727558	14.6961	0.00012631	0.00351739
	RPS26P11	441502	NK8negUP	-1.32324	2.07689	14.6933	0.000126497	0.00351739
	VPS37C	55048	NK8negUP	-1.34861	2.54021	14.6867	0.000126939	0.00351816
	PERP	64065	NK8posUp	2.99225	1.80637	14.6867	0.00012694	0.00351816
	PAPPA	5069	NK8posUp	2.017	1.31923	14.6715	0.000127966	0.00354082
	CHST13	166012	NK8negUP	-3.34763	-0.575174	14.6276	0.000130983	0.00361425
	1997-02-28	64757	NK8negUP	-1.74867	0.605813	14.6267	0.000131047	0.00361425
	CCDC85B	11007	NK8negUP	-1.17236	3.92681	14.6173	0.000131701	0.00362639
	CABP7	164633	NK8posUp	2.13353	0.485197	14.5996	0.000132941	0.00365459
	2006-08-31	151011	NK8negUP	-1.94702	0.515025	14.5893	0.000133668	0.00366861
	SNORA16B	692157	NK8posUp	2.09674	0.382445	14.5834	0.000134091	0.00367427
	PRLR	5618	NK8negUP	-2.51328	0.0288876	14.5765	0.000134582	0.00368176
	ANTXR2	118429	NK8negUP	-1.12282	4.95682	14.5721	0.000134895	0.00368438
	CD28	940	NK8posUp	1.64955	5.33686	14.5476	0.000136663	0.00372666
	P2RY2	5029	NK8negUP	-1.65633	0.804449	14.5265	0.0001382	0.00376249
	LOC105369154	105369154	NK8negUP	-1.60066	1.67609	14.4806	0.000141608	0.00384909
	SMCO4	56935	NK8negUP	-1.61732	0.829847	14.4577	0.000143344	0.00389003
	NR6A1	2649	NK8negUP	-2.15671	0.194705	14.426	0.000145774	0.00394967
	ADAM33	80332	NK8negUP	-4.07925	-0.209724	14.4129	0.000146793	0.0039709
	CD1A	909	NK8negUP	-4.11332	-0.618314	14.2793	0.000157591	0.00425621
	PLK3	1263	NK8negUP	-1.10342	5.49082	14.1709	0.000166934	0.00449358
	NAGA	4668	NK8negUP	-1.07954	4.16137	14.1707	0.000166952	0.00449358
	PPM1J	333926	NK8negUP	-3.30989	-0.3156	14.1682	0.000167176	0.00449358
	RNY4	6086	NK8negUP	-1.15863	2.7779	14.1585	0.000168035	0.00450951
	TTYH2	94015	NK8negUP	-1.12411	3.8483	14.1056	0.000172825	0.00463074
	CPPED1	55313	NK8negUP	-1.05901	4.70261	14.1016	0.000173198	0.00463338
	SULT1A1	6817	NK8negUP	-1.22633	3.15241	14.0755	0.000175619	0.00469075
	ZBTB46	140685	NK8negUP	-1.2409	3.48059	14.0506	0.000177956	0.00474569
	PVRL2	5819	NK8negUP	-1.59215	1.56434	14.0323	0.000179697	0.00478458
	ANKRD36BP2	645784	NK8posUp	1.75822	2.45298	14.0147	0.000181388	0.00482201
	ITPRIPL2	162073	NK8negUP	-1.38917	1.98937	13.9956	0.000183237	0.00486353
	PRR11	55771	NK8negUP	-1.29306	2.37245	13.9728	0.000185479	0.00491535
	RBBP8	5932	NK8negUP	-1.13731	4.25616	13.9683	0.000185919	0.00491931
	LOC100507431	100507431	NK8posUp	2.18973	0.268368	13.9441	0.000188332	0.00497537
	CDH23	64072	NK8negUP	-1.14865	4.38796	13.9127	0.000191501	0.00505122
	STEAP3	55240	NK8negUP	-1.29183	1.99108	13.9037	0.000192421	0.00506757
	PIP5K1B	8395	NK8negUP	-2.20919	0.150175	13.8341	0.00019968	0.00525059
	ENTPD1	953	NK8negUP	-1.06894	4.89664	13.83	0.000200112	0.00525381
	MEIS2	4212	NK8posUp	2.9303	-0.467286	13.801	0.000203233	0.00532748
	SOX4	6659	NK8negUP	-1.08861	4.8083	13.7859	0.000204863	0.00535454
	SOGA1	140710	NK8negUP	-1.11468	3.57951	13.7856	0.000204898	0.00535454
	FMN1	342184	NK8negUP	-1.07156	5.38269	13.7306	0.000210993	0.00550532
	ATP1B1	481	NK8negUP	-1.43362	2.00082	13.697	0.000214798	0.00559598
	MIR27A	407018	NK8negUP	-2.40542	0.0313008	13.5606	0.000230983	0.00600841
	TNNT1	7138	NK8negUP	-1.89247	0.190366	13.5271	0.000235145	0.00610727
	CLEC4E	26253	NK8negUP	-1.361	1.51125	13.5085	0.00023749	0.00615874
	ICAM1	3383	NK8negUP	-1.05334	5.14547	13.4959	0.000239083	0.00618163
	EGLN2	112398	NK8negUP	-2.41973	0.118902	13.4958	0.000239103	0.00618163
	RELT	84957	NK8negUP	-1.02677	5.79294	13.4455	0.000245593	0.0063361
	GPR162	27239	NK8negUP	-2.31946	-0.0797365	13.4437	0.000245826	0.0063361
	SOCS3	9021	NK8negUP	-1.07655	5.3716	13.4389	0.000246461	0.00634063
	FAM69B	138311	NK8negUP	-1.81593	1.38288	13.4367	0.00024675	0.00634063
	KY	339855	NK8posUp	3.75828	-0.401317	13.3799	0.000254342	0.00652579
	ARHGAP22	58504	NK8negUP	-1.77911	0.618449	13.3704	0.000255628	0.00654888
	TUBB6	84617	NK8negUP	-1.43118	1.40823	13.3314	0.000261	0.00667639
	TTC21B-AS1	100506134	NK8posUp	1.51375	1.45784	13.3037	0.000264879	0.00676539
	TRV-TAC1-2	100189191	NK8negUP	-1.75654	0.37993	13.2765	0.00026875	0.00685393
	GRIA3	2892	NK8posUp	3.73766	-0.662063	13.2556	0.000271764	0.00692037
	SNAI1	6615	NK8negUP	-1.39808	1.41827	13.1783	0.000283206	0.00720092
	TKT	7086	NK8negUP	-0.99226	6.83851	13.162	0.000285687	0.0072531
	FAM72A	729533	NK8negUP	-1.55641	0.803353	13.1061	0.000294339	0.00746157
	BCL2A1	597	NK8negUP	-1.07186	3.99948	13.0995	0.000295371	0.00747655
	GSG2	83903	NK8negUP	-2.25686	0.692733	13.0631	0.000301177	0.00761214
	GPR75	10936	NK8posUp	1.34493	1.76422	12.9986	0.000311721	0.00786689
	FSCN1	6624	NK8negUP	-1.31308	2.15018	12.9844	0.000314103	0.00791521
	CCDC170	80129	NK8negUP	-1.64106	0.789314	12.9717	0.000316228	0.00795692
	MCM8-AS1	101929225	NK8posUp	2.1481	-0.181429	12.9665	0.000317113	0.00796735
	TLR5	7100	NK8negUP	-1.64558	0.784562	12.9556	0.000318963	0.00800196
	FGD6	55785	NK8negUP	-1.18131	2.72045	12.9455	0.000320696	0.00803352
	MIR4477B	100616194	NK8negUP	-3.19323	0.105958	12.9275	0.000323795	0.00809919
	TCTEX1D4	343521	NK8negUP	-1.44236	2.28045	12.9137	0.000326178	0.00814675
	SH3TC1	54436	NK8negUP	-1.03544	4.24495	12.8849	0.000331251	0.00826126
	EMC6	83460	NK8negUP	-2.75482	-0.0339693	12.8779	0.000332481	0.00827976
	ECRP	643332	NK8negUP	-4.00087	-0.793174	12.8665	0.000334512	0.00831811
	POT1-AS1	401398	NK8negUP	-2.22482	0.199874	12.8084	0.000345067	0.00856466
	CLEC4D	338339	NK8negUP	-1.61201	0.608541	12.8064	0.000345439	0.00856466
	C9orf47	286223	NK8negUP	-1.67054	0.486939	12.7716	0.000351923	0.00871267
	ZDHHC1	29800	NK8negUP	-1.95866	0.188832	12.752	0.000355633	0.00879167
	LOC401127	401127	NK8posUp	2.84726	-0.254687	12.7473	0.000356516	0.00880064
	KCNMB1	3779	NK8negUP	-2.11982	-0.128615	12.7272	0.00036037	0.00887922
	LOC102724782	102724782	NK8posUp	2.04167	0.790397	12.7253	0.000360748	0.00887922
	FAM218A	152756	NK8posUp	1.74446	0.317616	12.7145	0.000362832	0.00891756
	S100Z	170591	NK8negUP	-1.69434	0.458671	12.7088	0.000363932	0.00892009
	RAB3D	9545	NK8negUP	-1.03522	3.87649	12.7085	0.000363989	0.00892009
	LOC101928143	101928143	NK8negUP	-2.52217	-0.424082	12.7035	0.000364971	0.00893125
	CDK2AP1	8099	NK8negUP	-1.07738	3.62877	12.6735	0.000370876	0.00905864
	FAM19A1	407738	NK8posUp	2.63254	0.494168	12.6716	0.000371247	0.00905864
	FFAR2	2867	NK8negUP	-2.22522	-0.225625	12.6665	0.000372275	0.00907065
	SNN	8303	NK8negUP	-1.07861	4.30041	12.6616	0.000373247	0.00908128
	CAMK4	814	NK8posUp	1.80704	5.38225	12.6142	0.000382821	0.00930084
	GALNT16	57452	NK8posUp	3.17192	-0.452518	12.6066	0.00038438	0.00932093
	ADAMTSL4	54507	NK8negUP	-1.09218	3.79227	12.6048	0.000384748	0.00932093
	BTBD19	149478	NK8negUP	-1.35101	2.49274	12.5749	0.000390961	0.00945791
	EFNB1	1947	NK8negUP	-1.19395	2.42433	12.5559	0.000394947	0.00954071
	AHNAK2	113146	NK8negUP	-2.1818	-0.154736	12.5393	0.000398483	0.0096124
	FAAH	2166	NK8negUP	-1.29201	2.04173	12.4495	0.000418106	0.0100714
	EPHB3	2049	NK8negUP	-2.48706	-0.416454	12.3997	0.000429394	0.0103286
	CLIC4	25932	NK8negUP	-1.13921	2.62323	12.3805	0.000433839	0.0104208
	LOC102724164	102724164	NK8negUP	-1.34222	1.37547	12.3714	0.000435971	0.0104571
	CUEDC1	404093	NK8negUP	-1.44259	1.58074	12.3661	0.00043721	0.010472
	BEND6	221336	NK8negUP	-3.92493	-0.171178	12.3464	0.000441846	0.0105676
	EPB41L2	2037	NK8negUP	-1.03734	4.46765	12.3438	0.00044245	0.0105676
	MESP1	55897	NK8posUp	2.59589	-0.520397	12.316	0.000449088	0.0107111
	ACSM6	142827	NK8posUp	2.79629	-0.416399	12.2989	0.000453213	0.0107943
	CLEC6A	93978	NK8negUP	-2.71106	-0.324856	12.2849	0.000456639	0.0108606
	HHEX	3087	NK8negUP	-1.03686	3.56431	12.2504	0.000465167	0.0110479
	RHPN1	114822	NK8negUP	-1.8342	2.79145	12.2268	0.000471087	0.0111728
	MIR3611	100500890	NK8negUP	-2.28921	0.276068	12.2121	0.000474798	0.0112451
	CHCHD10	400916	NK8negUP	-1.05857	4.42782	12.1845	0.000481876	0.0113968
	CH17-340M24.3	158960	NK8negUP	-1.57732	0.751947	12.1573	0.00048897	0.0115484
	LIPE-AS1	100996307	NK8posUp	1.97036	0.437293	12.1351	0.000494817	0.0116702
	UBXN11	91544	NK8negUP	-1.00041	4.78885	12.1038	0.000503202	0.0118515
	ZNF334	55713	NK8posUp	2.31812	0.685397	12.0957	0.000505373	0.0118861
	TRAV41	28640	NK8negUP	-3.81972	1.59933	12.0889	0.000507227	0.0119055
	KCNH3	23416	NK8negUP	-1.46673	2.01096	12.0857	0.000508097	0.0119055
	EMX1	2016	NK8posUp	1.85999	0.241804	12.0849	0.000508306	0.0119055
	TAF4B	6875	NK8negUP	-1.43603	3.75711	12.0667	0.000513316	0.0120062
	CPM	1368	NK8negUP	-1.26302	1.49748	12.043	0.000519886	0.0121431
	DOHH	83475	NK8negUP	-1.49338	1.45191	12.0299	0.000523543	0.0122117
	GATA2	2624	NK8posUp	1.72444	0.95521	12.0129	0.000528335	0.0123065
	ALOX15B	247	NK8negUP	-3.12731	-0.582944	11.9786	0.000538164	0.0125182
	LOC100506585	100506585	NK8negUP	-2.00329	0.148269	11.9614	0.000543155	0.012617
	ZFP36	7538	NK8negUP	-0.935519	9.19807	11.9491	0.000546728	0.0126826
	HTRA1	5654	NK8negUP	-3.02611	-0.182339	11.8907	0.000564142	0.0130686
	LOC100130899	100130899	NK8negUP	-3.78342	-0.52625	11.8599	0.000573555	0.0132686
	LINC01094	100505702	NK8negUP	-2.47641	-0.463291	11.8517	0.000576084	0.0133051
	FAM71F2	346653	NK8posUp	1.541	1.44813	11.8497	0.000576705	0.0133051
	SIRPD	128646	NK8negUP	-2.06086	0.0377918	11.7989	0.000592648	0.0136368
	PRKRIP1	79706	NK8negUP	-1.32662	1.67643	11.7988	0.000592693	0.0136368
	TSC22D1-AS1	641467	NK8negUP	-1.47979	1.25095	11.7733	0.000600848	0.0138056
	LOC389247	389247	NK8posUp	3.56704	-0.444389	11.7378	0.000612431	0.0140527
	PTGIR	5739	NK8negUP	-1.91873	-0.022955	11.7254	0.000616526	0.0141275
	ULK4P1	89838	NK8negUP	-2.23508	-0.195431	11.7045	0.000623508	0.0142682
	ICOS	29851	NK8posUp	1.54991	3.88997	11.6992	0.000625269	0.0142892
	TRS-AGA2-5	100189247	NK8posUp	2.25884	-0.320155	11.686	0.000629714	0.0143714
	MIR6749	102466727	NK8negUP	-2.45099	0.133548	11.6644	0.000637066	0.0145196
	LGMN	5641	NK8negUP	-1.06556	3.45859	11.6447	0.000643869	0.0146549
	LILRA4	23547	NK8negUP	-1.62317	0.70196	11.6345	0.0006474	0.0147155
	NELL2	4753	NK8posUp	1.3866	6.0895	11.5904	0.000662924	0.0150482
	KLHDC7B	113730	NK8posUp	1.17089	2.06385	11.5576	0.000674741	0.0152959
	RILPL2	196383	NK8negUP	-0.976628	4.33598	11.5525	0.000676582	0.0153172
	SASH1	23328	NK8negUP	-1.31645	1.42302	11.541	0.000680798	0.015392
	MPO	4353	NK8negUP	-1.69175	0.343346	11.514	0.000690748	0.0155832
	FOSL1	8061	NK8negUP	-1.32191	1.18712	11.513	0.000691094	0.0155832
	GNG7	2788	NK8negUP	-1.97908	0.549024	11.5032	0.000694767	0.0156452
	TCEA3	6920	NK8negUP	-1.15822	3.95861	11.4958	0.000697522	0.0156864
	MYO1A	4640	NK8negUP	-1.94071	0.261621	11.4729	0.000706171	0.0158598
	FAM81A	145773	NK8negUP	-2.66568	-0.22243	11.4363	0.000720249	0.0161546
	HIST2H2AA4	723790	NK8negUP	-1.00023	4.18102	11.4175	0.000727547	0.0162967
	RUSC2	9853	NK8negUP	-1.15765	1.88649	11.4042	0.000732779	0.0163922
	FAM177B	400823	NK8posUp	2.02849	0.67797	11.4002	0.00073438	0.0164063
	GGTA1P	2681	NK8negUP	-1.35004	1.0011	11.3914	0.000737838	0.0164587
	TRI-TAT1-1	100189324	NK8negUP	-1.88195	0.241548	11.3881	0.000739165	0.0164587
	GLP1R	2740	NK8posUp	1.22456	1.17866	11.3869	0.000739641	0.0164587
	TBC1D4	9882	NK8negUP	-1.18604	5.11284	11.3646	0.000748579	0.0166358
	PFKFB3	5209	NK8negUP	-0.955341	6.00163	11.3358	0.000760287	0.0168738
	AMPD2	271	NK8negUP	-0.943535	5.54003	11.3219	0.000765996	0.0169782
	LOC105373780	105373780	NK8negUP	-2.10965	-0.271875	11.3036	0.00077357	0.0171237
	COL6A3	1293	NK8posUp	2.71126	1.44856	11.2947	0.00077728	0.0171834
	SDSL	113675	NK8negUP	-1.4434	0.670063	11.2823	0.000782512	0.0172765
	CMTM7	112616	NK8negUP	-1.08673	3.72354	11.2656	0.000789567	0.0174095
	LOC101927124	101927124	NK8negUP	-3.78122	-0.206545	11.2451	0.000798318	0.0175796
	TRIM67	440730	NK8posUp	2.70494	-0.346769	11.2334	0.000803396	0.0176614
	TRK-CTT3-1	100189119	NK8negUP	-1.1807	1.87555	11.2317	0.000804118	0.0176614
	HPSE	10855	NK8negUP	-1.11312	2.48553	11.2263	0.000806445	0.0176823
	LOC101927322	101927322	NK8posUp	2.23394	-0.176913	11.2247	0.00080716	0.0176823
	SYNGR2	9144	NK8negUP	-0.945564	5.20768	11.222	0.000808347	0.0176855
	RGCC	28984	NK8negUP	-1.0057	5.41322	11.2043	0.000816072	0.0178314
	SGCE	8910	NK8posUp	2.13153	0.336756	11.1895	0.000822593	0.0179508
	MIR4697HG	283174	NK8posUp	1.94293	1.91171	11.155	0.000838049	0.0182645
	PKIB	5570	NK8negUP	-1.86849	0.153689	11.0931	0.000866489	0.0188529
	CLEC4C	170482	NK8negUP	-2.6273	-0.119389	11.0906	0.000867644	0.0188529
	HGF	3082	NK8negUP	-1.47583	0.552354	11.0891	0.000868385	0.0188529
	CECR6	27439	NK8negUP	-2.03467	0.0634324	11.0478	0.000887941	0.0192528
	PGD	5226	NK8negUP	-0.917258	5.90406	11.0314	0.0008958	0.0193983
	HAL	3034	NK8negUP	-1.34063	1.07378	11.0284	0.000897266	0.0194052
	HEBP1	50865	NK8negUP	-1.05172	2.96335	11.0256	0.000898607	0.0194095
	FGL2	10875	NK8negUP	-0.903486	6.71865	11.0024	0.000909957	0.0196179
	FAM21EP	100421577	NK8posUp	1.75381	0.501528	11.0011	0.000910576	0.0196179
	MBOAT2	129642	NK8negUP	-1.25635	1.45665	10.9971	0.000912539	0.0196352
	LOC105371405	105371405	NK8posUp	1.42835	1.10355	10.9947	0.00091372	0.0196357
	TLR10	81793	NK8negUP	-1.77055	0.273298	10.9802	0.000920901	0.0197649
	CPNE8	144402	NK8negUP	-1.03604	3.5182	10.9511	0.000935488	0.0200526
	BEST1	7439	NK8negUP	-0.979017	4.08314	10.946	0.000938049	0.0200821
	DMD	1756	NK8negUP	-3.77236	-0.529056	10.9185	0.00095207	0.0203565
	PPARGC1B	133522	NK8negUP	-1.02492	3.8407	10.8993	0.000962025	0.0205434
	PLBD1-AS1	101928290	NK8negUP	-3.76599	-0.535405	10.8844	0.00096977	0.0206827
	LOC100507437	100507437	NK8negUP	-2.58068	-0.27187	10.8765	0.000973941	0.0207456
	NEIL3	55247	NK8negUP	-1.04501	2.6656	10.8582	0.000983594	0.0209249
	EVI5	7813	NK8negUP	-0.966675	3.51081	10.8383	0.000994212	0.0211073
	PABPN1	8106	NK8negUP	-0.945455	5.02251	10.8375	0.000994663	0.0211073
	OSM	5008	NK8negUP	-1.02322	3.6548	10.8175	0.00100545	0.0212976
	LOC646127	646127	NK8posUp	1.59525	0.771485	10.8162	0.00100615	0.0212976
	TBC1D8	11138	NK8negUP	-1.01066	3.26719	10.7997	0.00101516	0.0214615
	MUC5AC	4586	NK8negUP	-2.19598	0.14821	10.7581	0.00103826	0.0219227
	MGLL	11343	NK8negUP	-1.58182	1.18576	10.7461	0.00104502	0.0220378
	CDKL3	51265	NK8posUp	1.16387	2.19307	10.7354	0.00105107	0.0221378
	UAP1L1	91373	NK8negUP	-1.04039	3.41823	10.7314	0.00105331	0.0221574
	GAA	2548	NK8negUP	-0.925719	4.57596	10.6423	0.00110528	0.0232218
	SH3RF1	57630	NK8negUP	-1.30763	1.31572	10.6353	0.00110952	0.0232821
	TMEM154	201799	NK8negUP	-0.985861	4.13203	10.6228	0.00111702	0.0234103
	PPIF	10105	NK8negUP	-0.950534	4.22347	10.5747	0.00114648	0.0239982
	BCL6	604	NK8negUP	-0.892502	6.4545	10.5179	0.00118222	0.0247157
	SLC16A3	9123	NK8negUP	-0.932639	4.50966	10.4959	0.00119638	0.0249544
	ROR1	4919	NK8negUP	-2.05922	1.41413	10.4956	0.00119659	0.0249544
	C5AR2	27202	NK8negUP	-1.9507	-0.0385288	10.4908	0.00119969	0.0249713
	KCNK13	56659	NK8negUP	-2.93477	-0.56618	10.4898	0.00120037	0.0249713
	MSR1	4481	NK8negUP	-1.2965	0.953649	10.4875	0.00120182	0.0249713
	PARM1	25849	NK8negUP	-1.56965	0.341463	10.4691	0.00121385	0.0251903
	MPP1	4354	NK8negUP	-0.934023	4.04706	10.4395	0.00123349	0.0255666
	CXorf21	80231	NK8negUP	-1.0827	2.25329	10.4371	0.00123512	0.0255692
	UBTD1	80019	NK8negUP	-1.33397	1.00686	10.4303	0.00123965	0.0256316
	PCDHGB4	8641	NK8posUp	1.99406	-0.134462	10.4226	0.00124482	0.0257071
	IGFALS	3483	NK8negUP	-1.6942	1.10584	10.4103	0.00125315	0.0258475
	DPY19L2	283417	NK8negUP	-3.62374	1.01106	10.3458	0.00129772	0.0267342
	VSIG1	340547	NK8posUp	2.18401	2.43745	10.3397	0.00130199	0.0267896
	JUND	3727	NK8negUP	-0.869043	9.20982	10.2927	0.0013356	0.0274478
	BTLA	151888	NK8negUP	-1.84149	1.80628	10.2675	0.00135394	0.0277872
	FOS	2353	NK8negUP	-0.865464	9.91424	10.2655	0.00135539	0.0277872
	PRSS35	167681	NK8posUp	3.38339	0.211206	10.2387	0.00137525	0.0281603
	EPHB1	2047	NK8negUP	-2.92024	0.0684697	10.2347	0.00137824	0.0281873
	MS4A4A	51338	NK8negUP	-2.28558	-0.433574	10.2175	0.00139116	0.0284172
	H1FX	8971	NK8negUP	-0.868303	8.27223	10.2074	0.00139876	0.0285382
	LOC105372417	105372417	NK8negUP	-1.31226	1.53426	10.1999	0.00140445	0.0286198
	SERPING1	710	NK8negUP	-1.56165	0.467901	10.1977	0.00140619	0.0286207
	BEX5	340542	NK8posUp	1.19182	2.89068	10.1891	0.0014127	0.0287186
	DPYSL2	1808	NK8negUP	-0.875856	6.18304	10.1747	0.00142384	0.0289104
	NFKBID	84807	NK8negUP	-0.926262	4.5629	10.1682	0.00142885	0.0289775
	LOC102724552	102724552	NK8posUp	1.57458	0.853524	10.1616	0.00143397	0.0290464
	NDRG2	57447	NK8negUP	-1.04089	2.74401	10.146	0.00144617	0.0292586
	LOC105375621	105375621	NK8negUP	-2.55981	-0.166306	10.1362	0.00145389	0.0293692
	SLC7A7	9056	NK8negUP	-0.930818	3.92223	10.1333	0.00145611	0.0293692
	TRAV12-1	28674	NK8posUp	3.36051	1.71984	10.1324	0.00145684	0.0293692
	TRAV17	28666	NK8posUp	3.35775	1.71936	10.1196	0.00146698	0.0295384
	LINC01272	100506115	NK8negUP	-1.12411	1.62448	10.1029	0.00148034	0.029772
	BMS1P18	414763	NK8negUP	-3.57748	-0.515639	10.0847	0.00149505	0.0300323
	MUC8	100129528	NK8negUP	-2.05203	0.230974	10.0821	0.00149713	0.0300383
	LTC4S	4056	NK8negUP	-1.72608	0.569048	10.0647	0.00151139	0.0302886
	CORO1C	23603	NK8negUP	-0.889077	4.99142	10.0581	0.00151678	0.0303607
	MAN2B1	4125	NK8negUP	-0.870818	6.49976	10.0452	0.00152748	0.0305387
	RHBDF1	64285	NK8negUP	-2.01276	0.0331322	9.9926	0.0015717	0.0313859
	RNU1-28P	26866	NK8negUP	-1.31511	1.29183	9.9843	0.0015788	0.0314905
	OPLAH	26873	NK8negUP	-2.04585	0.151545	9.95909	0.00160057	0.0318871
	LOC441081	441081	NK8negUP	-1.34133	0.831115	9.94523	0.00161267	0.0320904
	GRINA	2907	NK8negUP	-0.89659	4.55223	9.92377	0.00163158	0.0324285
	KIF20A	10112	NK8negUP	-2.26907	0.413597	9.91118	0.00164277	0.0326062
	CPEB2-AS1	441009	NK8negUP	-1.68934	0.390322	9.9094	0.00164436	0.0326062
	C3	718	NK8negUP	-1.72962	0.609069	9.89132	0.00166061	0.0328897
	CCDC107	203260	NK8negUP	-1.25265	1.53685	9.8795	0.00167131	0.033063
	TNKS2-AS1	100507633	NK8negUP	-2.08375	-0.0468023	9.86281	0.00168653	0.0333252
	PSAP	5660	NK8negUP	-0.848204	8.9906	9.85531	0.00169343	0.0334225
	LOC400927	400927	NK8negUP	-1.83011	0.514395	9.83718	0.0017102	0.0337017
	MIR106B	406900	NK8posUp	2.89152	-0.17701	9.83572	0.00171155	0.0337017
	C9orf72	203228	NK8negUP	-0.896676	4.95564	9.81598	0.00173002	0.0340257
	CDK14	5218	NK8negUP	-1.15948	1.52097	9.81258	0.00173322	0.0340491
	TUBB4A	10382	NK8posUp	1.17068	1.82744	9.79096	0.00175372	0.034412
	TBC1D2	55357	NK8negUP	-0.930836	3.63477	9.76393	0.00177969	0.0348811
	RGS10	6001	NK8negUP	-0.903622	5.31473	9.75351	0.00178981	0.0350388
	TNFRSF6B	8771	NK8negUP	-3.6046	-0.323582	9.7472	0.00179596	0.0351187
	PDK4	5166	NK8negUP	-1.31357	0.887898	9.74115	0.00180188	0.0351938
	FRRS1	391059	NK8negUP	-1.75566	0.216093	9.73261	0.00181027	0.035317
	SLITRK4	139065	NK8negUP	-1.38312	0.427394	9.72932	0.00181351	0.0353395
	CRACR2B	283229	NK8negUP	-1.50499	2.14665	9.72674	0.00181606	0.0353485
	TOP1MT	116447	NK8negUP	-0.950604	4.15257	9.71535	0.00182735	0.0355275
	TRBV6-6	28601	NK8posUp	2.86946	0.294913	9.69907	0.00184361	0.0358024
	C11orf94	143678	NK8posUp	1.7073	0.503655	9.66518	0.00187794	0.0364272
	CXCL2	2920	NK8negUP	-1.72638	0.220602	9.66011	0.00188312	0.036486
	ACMSD	130013	NK8posUp	2.86136	-0.485174	9.64541	0.00189825	0.0367372
	BLNK	29760	NK8negUP	-1.30267	0.779071	9.59481	0.00195128	0.0377204
	PRDX3	10935	NK8negUP	-0.988358	2.82461	9.57882	0.00196835	0.0380068
	ABRA	137735	NK8posUp	2.84835	-0.479422	9.56206	0.0019864	0.0383117
	LTA4H	4048	NK8negUP	-0.851268	6.40265	9.55654	0.00199238	0.0383833
	NREP	9315	NK8negUP	-1.00329	2.5738	9.52347	0.00202861	0.0390369
	LRRN3	54674	NK8posUp	1.75168	2.97552	9.51968	0.00203281	0.0390732
	ARHGAP31	57514	NK8negUP	-0.874244	4.974	9.5174	0.00203533	0.0390774
	TRBV6-8	28599	NK8posUp	2.83795	-0.315506	9.50197	0.00205251	0.0393627
	SLC7A9	11136	NK8negUP	-2.41677	-0.449497	9.49228	0.00206338	0.0395264
	SCNN1A	6337	NK8negUP	-1.96623	-0.0951727	9.48415	0.00207255	0.0396572
	GPNMB	10457	NK8negUP	-3.54526	-0.585216	9.46595	0.00209321	0.0400072
	DLEU7	220107	NK8negUP	-3.49934	0.378975	9.46385	0.0020956	0.0400079
	SPDYE16	102723555	NK8posUp	1.70965	0.389473	9.44491	0.00211736	0.0403777
	KBTBD11	9920	NK8negUP	-1.17098	2.38784	9.42317	0.00214261	0.0408132
	PPAPDC3	84814	NK8negUP	-2.06464	-0.159372	9.40604	0.00216272	0.0411499
	ANO7P1	101927546	NK8posUp	1.89168	0.0264866	9.38532	0.00218729	0.0415709
	CTSL	1514	NK8negUP	-1.37233	0.721773	9.36581	0.0022107	0.0419686
	FMNL2	114793	NK8negUP	-1.14546	1.93371	9.35483	0.00222399	0.0421736
	PRH1-PRR4	100533464	NK8posUp	1.97459	-0.3007	9.32341	0.00226245	0.0428226
	C4orf48	401115	NK8negUP	-1.41715	1.26089	9.32223	0.0022639	0.0428226
	LAIR2	3904	NK8posUp	0.900342	3.26468	9.3207	0.0022658	0.0428226
	CCR5	1234	NK8negUP	-1.19594	4.17604	9.31459	0.00227336	0.0429176
	APBA1	320	NK8negUP	-1.58807	0.796734	9.29981	0.00229178	0.0432171
	LINC00884	401106	NK8negUP	-2.47612	-0.190975	9.28552	0.00230972	0.0435071
	CCND2-AS1	103752584	NK8negUP	-3.46206	-0.526663	9.27775	0.00231954	0.0435771
	MCCD1	401250	NK8negUP	-3.46206	-0.610419	9.27775	0.00231954	0.0435771
	TNRC18P1	644962	NK8negUP	-1.44561	0.360503	9.27647	0.00232116	0.0435771
	PYCARD	29108	NK8negUP	-0.876767	4.08975	9.26723	0.0023329	0.043749
	ST6GALNAC2	10610	NK8negUP	-1.57907	1.52915	9.21917	0.00239494	0.0448627
	MPZL1	9019	NK8negUP	-1.00111	2.3048	9.20201	0.0024175	0.0452353
	SUCLG2-AS1	101927111	NK8posUp	1.30356	1.51855	9.19286	0.00242961	0.0453959
	TRA-TGC4-1	100189339	NK8negUP	-1.7811	0.301853	9.19148	0.00243144	0.0453959
	SPC25	57405	NK8posUp	2.17133	0.434439	9.18785	0.00243627	0.0454046
	NR4A3	8013	NK8negUP	-0.883963	5.66607	9.1871	0.00243727	0.0454046
	ACRBP	84519	NK8negUP	-1.06241	1.77101	9.18457	0.00244064	0.0454173
	GLI4	2738	NK8negUP	-0.977839	3.00257	9.18102	0.00244538	0.0454556
	LOC439933	439933	NK8posUp	1.61415	0.319471	9.17856	0.00244866	0.0454667
	BRI3	25798	NK8negUP	-0.881171	4.21678	9.17024	0.00245982	0.0456004
	NRG1	3084	NK8negUP	-1.14755	1.15457	9.16918	0.00246125	0.0456004
	CELSR1	9620	NK8negUP	-1.12558	4.51536	9.12926	0.00251553	0.0465355
	TRIP10	9322	NK8negUP	-1.09455	2.23007	9.12748	0.00251798	0.0465355
	FAM222A	84915	NK8negUP	-1.23458	1.32391	9.12604	0.00251997	0.0465355
	AXIN2	8313	NK8posUp	1.59818	3.90309	9.11316	0.00253777	0.0468134
	TSPO	706	NK8negUP	-0.867299	4.54374	9.09952	0.00255676	0.0471123
	ALDH7A1	501	NK8negUP	-2.77814	-0.246526	9.04883	0.00262863	0.0483839
	GAS2L3	283431	NK8negUP	-1.47301	0.480759	9.03623	0.00264681	0.0486657
	SLC37A2	219855	NK8negUP	-1.14238	1.46985	9.02139	0.00266839	0.0490092
	GALNT5	11227	NK8posUp	2.29825	-0.205279	9.01711	0.00267464	0.0490708
	ZC3H12C	85463	NK8negUP	-1.6224	0.579118	9.00148	0.00269761	0.0494386
