# Supplementary material for: A CD8+ NK cell transcriptomic signature associated with clinical outcome in relapsing remitting multiple sclerosis
Source: Nat Commun. 2021 Jan 27;12:635. doi: 10.1038/s41467-020-20594-2 (PMC7840761; doi:10.1038/s41467-020-20594-2)
Supplement: Supplementary file 8 — Supplementary Data 4 [file 41467_2020_20594_MOESM8_ESM.xlsx]

## Sheet: summary
	Supplementary Data 4. Staining pattern and antibody clone ids for flow cytometric quantification of KIR receptors
	KIR2D	Clone pattern	Panel#	Fluorochrome	KIR pattern
	all	NKVFS1
	DL1	413211+EB6B	3	AF488/PECy7	pos/pos
	DL2	DX27+180701+5.133	2	PerCPCy5.5/APC/PEVio770	pos/neg/neg
	DL3	180701	2	APC	pos
	DL4	mAb33	4	APC	pos
	DL5A/B	UP-R1	4	PE	pos
	DS1	413211+EB6B	3	AF488/PECy7	pos/neg
	DS2	DX27+180701+5.133	2	PerCPCy5.5/APC/PEVio770	pos/neg/pos
	DS3 (?ic)	JJC11.6+FES172	3	PE/APC	pos/neg
	DS4	FES172	3	APC	pos
	DS5	413211+5.133	1	AF488/PEVio770	pos/pos
	DS5	413211+5.133	2	AF488/PEVio770	pos/pos
	KIR3D	Clone pattern	Panel#	Fluorochrome	KIR pattern
	DL1	DX9	2	BV711	pos
	DL2	5.133+Z27+413211+FES172+DX27	1	PEVio770/PE/AF488/APC/PerCPCy5.5	pos/neg/neg/neg/neg
	DS1	DX9+Z27	2	BV711/PE	neg/pos
