# Supplementary material for: A CD8+ NK cell transcriptomic signature associated with clinical outcome in relapsing remitting multiple sclerosis
Source: Nat Commun. 2021 Jan 27;12:635. doi: 10.1038/s41467-020-20594-2 (PMC7840761; doi:10.1038/s41467-020-20594-2)
Supplement: Supplementary file 9 — Supplementary Data 5 [file 41467_2020_20594_MOESM9_ESM.xlsx]

## Sheet: Sheet1
Supplementary Data 5: optimal surrogate genes reflecting the NK8+ subgroups in PBMC samples
	rank	GeneSymbol	probe.id	mean.decrease.Gini
	1	KIAA0853	23209	0.0808889
	2	LLGL2	8081	0.0812444
	3	PHOSPHO1	68424	0.0819556
	4	SLC35B3	25444	0.0824889
	5	LOC127253	137488	0.0824889
	6	LOC150112	180686	0.0839111
	7	MGC21830	153586	0.0849778
	8	MPHOSPH9	39414	0.0849778
	9	RXRB	117025	0.0851556
	10	CTNND2	92466	0.0860444
	11	ANKRD7	34720	0.0862222
	12	LOC340239	149765	0.0862222
	13	FLJ10140	28657	0.0867556
	14	ASB14	57696	0.0871111
	15	KIAA1193	79049	0.0871111
	16	ZNF35	99849	0.0871111
	17	PML	167743	0.0871111
	18	PLAC6	169609	0.0871111
	19	ESSPL	184981	0.0871111
	20	FLJ33655	72603	0.0876444
	21	SMC6L1	40080	0.0876444
	22	FLJ38968	59383	0.0878222
	23	LOC138652	186364	0.0878222
	24	CHRNA10	33458	0.088
	25	MCOLN3	35525	0.088
	26	MIA2	51115	0.088
	27	MGC33295	61255	0.088
	28	LOC375410	184694	0.088
	29	C20orf177	16608	0.0881778
	30	RANBP9	52369	0.0881778
	31	DKFZp547B1713	113037	0.0881778
	32	KIAA0625	23181	0.0883556
	33	HOXA5	36210	0.0883556
	34	LOC377133	182394	0.0883556
	35	FLJ11171	32407	0.0887111
	36	ADAM7	53038	0.0887111
	37	LOC351828	79726	0.0887111
	38	MSH3	110349	0.0887111
	39	DKFZP434D193	114332	0.0887111
	40	FLJ25791	73893	0.0888889
	41	DDX10	7889	0.0888889
	42	LOC134285	78620	0.0888889
	43	DKFZP564D166	146499	0.0888889
	44	FLJ35390	78415	0.0888889
	45	CAP350	26139	0.0888889
	46	C13orf9	24003	0.0888889
	47	DOCK10	127250	0.0888889
	48	PIWIL1	80526	0.0892444
	49	ABCE1	97702	0.0892444
	50	PGLS	147498	0.0892444
	51	M160	52165	0.0892444
	52	HSA272196	34126	0.0894222
	53	GATA2	48555	0.0894222
	54	AQP8	87605	0.0894222
	55	LOC145474	148619	0.0894222
	56	RNH	162067	0.0894222
	57	LOC132870	185670	0.0894222
	58	LOC255104	76927	0.0894222
	59	EIF3S10	3914	0.0894222
	60	IGF2AS	29237	0.0897778
	61	PGBD5	38386	0.0897778
	62	CKLFSF4	66995	0.0897778
	63	KIAA1404	71725	0.0897778
	64	PEX6	87986	0.0897778
	65	FLJ21908	113215	0.0897778
	66	FLJ25715	185055	0.0897778
	67	BPHL	6213	0.0899556
	68	HGRG8	148724	0.0899556
	69	FLJ20272	31568	0.127289
	70	DKFZp434E0535	119115	0.128178
	71	LOC377792	186552	0.130311
	72	FLJ32742	62943	0.130844
	73	TRIM48	39779	0.132089
	74	ZNF45	147605	0.132978
	75	CCNC	9020	0.133867
	76	COPG2	18108	0.134222
	77	FLJ36144	184039	0.134222
	78	ARFIP1	22476	0.1344
	79	KIAA0053	137980	0.1696
	80	SEC5	35536	0.1712
	81	DDX46	22951	0.176711
	82	DRD5	90264	0.213511
