# Supplementary material for: A CD8+ NK cell transcriptomic signature associated with clinical outcome in relapsing remitting multiple sclerosis
Source: Nat Commun. 2021 Jan 27;12:635. doi: 10.1038/s41467-020-20594-2 (PMC7840761; doi:10.1038/s41467-020-20594-2)
Supplement: Supplementary file 10 — Supplementary Data 6 [file 41467_2020_20594_MOESM10_ESM.xlsx]

## Sheet: Sheet2
Supplementary Data 6: clinical characteristics of AAV cohort.
		age mean (sem)	sex	diagnosis	BVAS	number flares	CRP	ESR	PR3titre	MPOtitre
	mean	57.3 (2.4)	24F: 20M	18 GPA:26MPA	13.6 (1.2)	1.09 (0.22)	54 (10.3)	54 (6)	34.3 (14.8)	25.3 (7.2)
