# Supplementary material for: A CD8+ NK cell transcriptomic signature associated with clinical outcome in relapsing remitting multiple sclerosis
Source: Nat Commun. 2021 Jan 27;12:635. doi: 10.1038/s41467-020-20594-2 (PMC7840761; doi:10.1038/s41467-020-20594-2)
Supplement: Supplementary file 11 — Supplementary Data 7 [file 41467_2020_20594_MOESM11_ESM.xlsx]

## Sheet: Sheet1 (2)
	Supplementary Data 7. Clinical Characteristics of MS Validation cohort by prognostic subgroup
	subgroup	n	disease state	age, mean (sem)	gender	time to next relapse, mean days (sem)	% relapse
	NK8hi	36	15 CIS:21 Definite MS	35.8 (1.8)	22F:14M	571 (100)	47% (17/36)
	NK8lo	58	CIS17:DefiniteMS41	34.4 (1.6)	38F:20M	423 (65)	78% (45/58)
