# Supplementary material for: A CD8+ NK cell transcriptomic signature associated with clinical outcome in relapsing remitting multiple sclerosis
Source: Nat Commun. 2021 Jan 27;12:635. doi: 10.1038/s41467-020-20594-2 (PMC7840761; doi:10.1038/s41467-020-20594-2)
Supplement: Supplementary file 12 — Source Data [file 41467_2020_20594_MOESM12_ESM.xlsx]

## Sheet: Fig1F
Fig1F: Black module eigenvector vs % NK8 in STAyCIS study
MEblack eigenvector	Lymphocytes/56+8+ | Freq. of Parent
-0.0233923	5.86
0.0113659	3.16
0.146729	12.1
-0.158627	6.5
-0.0890834	3.86
-0.245653	3.29
-0.0208454	9.94
0.0330179	5.5
-0.107457	3.6
-0.123065	7.85
0.113392	5.4
0.0575378	5.86
-0.167197	9.09
-0.146386	5.81
-0.263299	4.27
-0.129657	5.41
-0.0130422	3.78
-0.0929882	5.77
-0.0851606	2.59
-0.188552	2.67
-0.102492	7.22
-0.0179475	7.47
0.163503	9.59
0.0452338	4.86
-0.275305	5.66
0.0539006	3.92
0.263515	9.71
0.33859	10.2
0.362608	12.8
-0.0465926	9.24
0.25182	20.4
0.0720123	6.19
0.215763	12.9
0.0735105	3.69
0.0657246	5.37
0.041169	7.34
-0.0930085	6.72
0.0540947	5.16

## Sheet: Fig1H
Fig1H: elastic net model coefficients
	Trait	Model.coefficient
	T1lesionload, mm3	-1.04208
	CIS duration	-0.0005988
	WalkTestZscore	0
	NormalisedLesionVolume	0.00072929
	TreatmentGroup	0.0793224
	Sex	0.114836
	MSFC.Z.score	0.122771
	9HolePegZscore	0.168396
	PASAT2.Zscore	0.237443
	T2lesionload, mm3	0.26658
	PASAT3Zscore	0.280821
	CIS system involvement	0.397989
	SymptomSeverity	1.30724
	NK signature	2.09271

## Sheet: Fig2B
Fig2B: CD4 T cell proliferation by NK8:CD4 titrated ratio
	NK:T ratio	rep1	rep2	rep3	rep4	rep5
	0:1	1	1	1	1	1
	1:1	0.7151	0.802228	0.936464	0.876667	0.699281
	2:1	0.671642	0.570297	1.07097	0.890323	0.730949
	4:1	0.592944	0.485591	1.04657	0.404908	0.643077
	6:1	0.589461	0.526938	1.12551	0.418182	0.582434
	10:1	0.558352	0.622407	1.22563	0.139511	0.239757

## Sheet: Fig2D
Fig2D: CD4 T cell HLA-DR expression by NK8:CD4 titrated ratio
	NK:T ratio	rep1	rep2	rep3	rep4	rep5
	0:1	1	1	1	1	1
	1:1	1.16129	0.928571	0.867299	0.802228	0.7151
	2:1	1.25503	1.02308	1.64328	0.570297	0.671642
	4:1	0.588517	0.439665	1.1421	0.485591	0.592944
	6:1	0.614583	0.497059	1.18717	0.526938	0.589461
	10:1	0.372112	0.180176	0.956938	0.622407	0.558352

## Sheet: Fig2F
Fig2F: CD8 T cell proliferation by NK8:CD8 titrated ratio
		rep1	rep2	rep3	rep4	rep5	rep6	rep7	rep8	rep9
	0:1	1	1	1	1	1	1	1	1	1
	1:1	1.01356	0.991845	0.924009	0.963441	0.959302	1.01359	1.10941	1.17213	0.987453
	2:1	0.995825	0.980533	0.906215	0.95874	1.01111	1.01427	1.08568	1.06065	0.856195
	4:1	1	0.975992	0.917051	0.855866	0.937028	1.03236	0.961755	1.05425	1.00131
	6:1	0.985746	0.968153	0.898325	0.862857	1.07363	1.17513	1.01446	0.988359	1.07378
	10:1	1.30959	0.907127	1.14309	0.834475	1.17913	1.34009	0.883041	1.0339	1.11616

## Sheet: Fig2H
Fig2H: CD8 T cell HLA-DR expression by NK8:CD8 titrated ratio
	NK:T cell ratio	rep1	rep2	rep3	rep4	rep5	rep6	rep7
	0:1	1	1	1	1	1	1	1
	1:1	1.49776	1.00721	1.073	0.995816	0.940233	1.02089	0.969907
	2:1	1.64573	0.898864	1.40989	1.08824	0.928986	1.01825	0.819343
	4:1	1.76048	0.966993	1.57647	1.01511	0.960114	0.642689	0.997691
	6:1	1.66667	0.963942	1.68281	0.945946	1.06061	0.821387	1.17986
	10:1	1.1541	0.890561	1.88131	0.715278	1.09391	0.833534	1.20488

## Sheet: Fig3A
Fig3A: KIR expression on NK subsets
KIR2DL4.MFI	NK8-	NK8+	NK56hi
rep1	441	253	835
rep2	474	236	732
rep3	175	0	355
rep4	848	617	1481
rep5	674	455	1570
rep6	752	402	1330
rep7	833	0	1646
ILT2%	56hi	NK8+	NK8-
rep1	2.47	5.91	24.4
rep2	1.52	14.8	20.8
rep3	4.26	2.38	30.7
rep4	2.98	1.76	2.8
rep5	4.13	2.08	7.52
rep6	3.42	1.83	3.31
rep7	20.2	8.4	43.6
NKG2D.MFI	NK8-	NK8+	56hi
rep1	946	1302	1822
rep2	954	1475	1738
rep3	352	1084	355
rep4	837	980	1481
rep5	630	803	1570
rep6	781	1032	1330
rep7	603	1016	1646

## Sheet: Fig3C
Fig3C. MFI ratio v untreated control for Jurkat/K562 cell lines cultured with NK8+ (top) or NK8- (bottom)
sHLA-G concentration	rep1	rep2	rep3	rep4	rep5	rep6	rep7	rep8	rep9	rep10	rep11	rep12	rep13	rep14
0	1	1	1	1	1	1	1	1	1	1	1	1	1	1
0.1ug/ml	1.01577	1.26065	1.17264	0.951351	0.373184	0.518945	1.06271	1.06431	0.875945	0.851914	0.920667	0.872832	0.717492	0.859297
0.2ug/ml	0.929917	1.25518	1.17698	0.97921	0.927374	0.32747	0.9	1.07904	0.767632	0.907026	0.990904	0.820809	0.970588	0.911223
sHLA-G concentration	rep1	rep2	rep3	rep4	rep5	rep6	rep7	rep8	rep9	rep10	rep11	rep12	rep13	rep14
0	1	1	1	1	1	1	1	1	1	1	1	1	1	1
0.1ug/ml	0.221327	1.07416	0.734399	0.800168	0.977012	0.518868	0.790984	0.0328857	0.867728	0.570346	0.642542	1.04321	0.545176	0.971182
0.2ug/ml	0.194198	1.11714	0.551315	0.705511	1.02874	0.558962	0.733607	0.0983831	0.941534	0.773567	0.661077	0.95679	0.961715	1.13977

## Sheet: SuppFig1B
Supp Fig 1B: paired fresh frozen immunophenotpying comparison
	fresh		frozen
	mean	sem	mean	sem
viable | Freq. of Parent	86.4667	4.91359	86.3667	4.02036
viable/single cells | Freq. of Parent	94.2	3.40734	94.5333	0.757188
viable/single cells/live | Freq. of Parent	64.4	1.82483	62.3667	1.85831
viable/single cells/live/3+4+ (CD4T) | Freq. of null	36.7667	13.828	35.8	17.2346
viable/single cells/live/3+4+ (CD4T) | Median (Comp-640 670_30-A)	496.667	322.796	3360.33	4550.38
viable/single cells/live/3+4+ (CD4T)/4Tcm | Freq. of Parent	5.30667	5.25092	15.0833	18.8953
viable/single cells/live/3+4+ (CD4T)/4Tem | Freq. of Parent	32.3667	15.9453	30.0333	29.2356
viable/single cells/live/3+4+ (CD4T)/4Temra | Freq. of Parent	35.7333	21.4854	17.3333	15.8863
viable/single cells/live/3+4+ (CD4T)/4Tn | Freq. of Parent	6.82533	11.7561	23.2037	34.6977
viable/single cells/live/3+4+ (CD4T)/127lo25hi (Treg) | Freq. of Parent	4.04333	3.83544	4.17667	3.53883
viable/single cells/live/3+4+ (CD4T)/IL7Rhi | Freq. of Parent	35.14	38.6015	38.6333	35.7778
viable/single cells/live/3+8+ (CD8T) | Freq. of null	10.2867	6.18164	14.6	3.6428
viable/single cells/live/3+8+ (CD8T) | Median (Comp-640 670_30-A)	586.333	327	1498.33	1260.08
viable/single cells/live/3+8+ (CD8T)/8Tcm | Freq. of Parent	6.09667	7.55566	12.48	14.3042
viable/single cells/live/3+8+ (CD8T)/8Tem | Freq. of Parent	27.34	17.9124	17.5767	19.7793
viable/single cells/live/3+8+ (CD8T)/8Temra | Freq. of Parent	35.9333	16.914	28.84	24.9069
viable/single cells/live/3+8+ (CD8T)/8Tn | Freq. of Parent	14.416	17.2035	25.4	32.5651
viable/single cells/live/3+8+ (CD8T)/CD3+56+ | Freq. of Parent	6.60533	9.74052	8.46333	9.91835
viable/single cells/live/3+8+ (CD8T)/IL7Rhi | Freq. of Parent	32.3033	33.8634	43.1333	28.5463
viable/single cells/live/CD3- | Freq. of Parent	48.8333	13.742	44.4667	13.5574
viable/single cells/live/CD3-/3-19+ (B) | Freq. of null	6.74667	4.9778	6.17667	5.49105
viable/single cells/live/CD3-/3-19+ (B) | Median (Comp-V405 780_60-A)	2218.67	896.161	2096.67	897.772
viable/single cells/live/CD3-/3-56+ (NK) | Freq. of null	27.0667	7.74102	29.1	10.6972
viable/single cells/live/CD3-/3-56+ (NK)/56hiNK | Freq. of Parent	5.47	3.20585	6.37667	4.40743
viable/single cells/live/CD3-/3-56+ (NK)/NK8+ | Freq. of Parent	18.3233	15.7553	11.3333	4.99472
viable/single cells/live/CD3-/CD3-19-56- | Freq. of Parent	28.0667	11.0138	20.8667	7.76681
viable/single cells/live/CD3-/CD3-19-56-/CD3-14+ | Freq. of null	1.73333	1.72239	1.32	0.583866

## Sheet: Supp Fig3D
sample	time to PEP	lymph/56pos
1		19
2	167	19.5
3	170	28.5
4	100	20.1
5		14.2
6		21.5
7	272	30.4
8		21
9	352	14.1
10		20
11	512	15.9
12	205	14.3
13	130	21.6
14	95	30.6
15	174	22.1
16		10.2
17	169	6.88
18	266	16.2
19	144	10.2
20		7.16
21	124	14.5
22	43	14.4
23	82	19.1
24		24.5
25		15.2
26	379	20
27		19.2
28	496	31.4
29	170	20.9
30		35.2
31		43.3
32		51.4
33	433	51.3
34		11.7
35	193	38.6
36		25.9
37		15.2
38		49.2

[truncated: 10 more sheets: SuppFig3E, SuppFig3F, SuppFig3G, SuppFig4B, SuppFig4C, SuppFig5E, F, SuppFig6A, SuppFig6B, C, Supp Fig7, SuppFig8]
